# Supplementary material for: Effect of β-Casein Fortification in Milk Protein on Digestion Properties and Release of Bioactive Peptides in a Suckling Rat Pup Model
Source: Foods. 2025 Dec 22;15(1):26. doi: 10.3390/foods15010026 (PMC12785438; doi:10.3390/foods15010026)
Supplement: Supplementary file 1 [file foods-15-00026-s001.zip]

Archive with 1 entries (1 files):
- foods-4020648-supplementary.xlsx
