# Supplementary material for: Effect of β-Casein Fortification in Milk Protein on Digestion Properties and Release of Bioactive Peptides in a Suckling Rat Pup Model
Source: Foods. 2025 Dec 22;15(1):26. doi: 10.3390/foods15010026 (PMC12785438; doi:10.3390/foods15010026)
Supplement: Supplementary file 1 [file foods-15-00026-s001.zip › foods-4020648-supplementary.xlsx]

## Sheet: Table S1
Table S1 List of identified peptide segments
sequence	Accession	GeneName	Description		Note:
FAGDDAPR_36	P60712	ACTB	>sp|P60712|ACTB_BOVIN Actin, cytoplasmic 1 OS=Bos taurus OX=9913 GN=ACTB PE=1 SV=1		The green area represents the peptide segments that are common to both groups and show no significant difference;
TEAPLNPKAN_38	P60712	ACTB	>sp|P60712|ACTB_BOVIN Actin, cytoplasmic 1 OS=Bos taurus OX=9913 GN=ACTB PE=1 SV=1		The yellow area represents the peptide segments that are common to both groups and show a significant difference;
GFAGDDAPR_42	P60712	ACTB	>sp|P60712|ACTB_BOVIN Actin, cytoplasmic 1 OS=Bos taurus OX=9913 GN=ACTB PE=1 SV=1		The blue area represents the peptide segments that are unique to the FBCN group and show no significant difference;
AQELQKVQELQQQ_47	F1MM57	MYH14	>tr|F1MM57|F1MM57_BOVIN Myosin heavy chain 14 OS=Bos taurus OX=9913 GN=MYH14 PE=1 SV=3		The purple area represents the peptide segments that are unique to the OBCN group and show no significant difference;
ASGEPTSTPTTEA_50	P02668	CSN3	>sp|P02668|CASK_BOVIN Kappa-casein OS=Bos taurus OX=9913 GN=CSN3 PE=1 SV=1		The gray area represents the peptide segments that are unique to the FBCN group and show a significant difference.
ASGEPTSTPTTEAVES_51	P02668	CSN3	>sp|P02668|CASK_BOVIN Kappa-casein OS=Bos taurus OX=9913 GN=CSN3 PE=1 SV=1		The white area represents the peptide segments that are unique to the OBCN group and show no significant differences.
NQDKTEIPT_52	P02668	CSN3	>sp|P02668|CASK_BOVIN Kappa-casein OS=Bos taurus OX=9913 GN=CSN3 PE=1 SV=1
SGEPTSTPTTEA_53	P02668	CSN3	>sp|P02668|CASK_BOVIN Kappa-casein OS=Bos taurus OX=9913 GN=CSN3 PE=1 SV=1
ASGEPTSTPTTEAVEST_54	P02668	CSN3	>sp|P02668|CASK_BOVIN Kappa-casein OS=Bos taurus OX=9913 GN=CSN3 PE=1 SV=1
ASGEPTSTPTTEAVE_55	P02668	CSN3	>sp|P02668|CASK_BOVIN Kappa-casein OS=Bos taurus OX=9913 GN=CSN3 PE=1 SV=1
ASGEPTSTPT_56	P02668	CSN3	>sp|P02668|CASK_BOVIN Kappa-casein OS=Bos taurus OX=9913 GN=CSN3 PE=1 SV=1
ASGEPTSTPTTEAVESTVAT_57	P02668	CSN3	>sp|P02668|CASK_BOVIN Kappa-casein OS=Bos taurus OX=9913 GN=CSN3 PE=1 SV=1
ASGEPTSTPTTEAVESTVA_58	P02668	CSN3	>sp|P02668|CASK_BOVIN Kappa-casein OS=Bos taurus OX=9913 GN=CSN3 PE=1 SV=1
VIESPPEINTV_63	P02668	CSN3	>sp|P02668|CASK_BOVIN Kappa-casein OS=Bos taurus OX=9913 GN=CSN3 PE=1 SV=1
EASPEVIESPPEINT_66	A0A140T8A9	CSN3	>tr|A0A140T8A9|A0A140T8A9_BOVIN Kappa-casein OS=Bos taurus OX=9913 GN=CSN3 PE=3 SV=1
LEASPEVIESPPEINT_67	A0A140T8A9	CSN3	>tr|A0A140T8A9|A0A140T8A9_BOVIN Kappa-casein OS=Bos taurus OX=9913 GN=CSN3 PE=3 SV=1
EASPEVIESPPEINTV_68	A0A140T8A9	CSN3	>tr|A0A140T8A9|A0A140T8A9_BOVIN Kappa-casein OS=Bos taurus OX=9913 GN=CSN3 PE=3 SV=1
ATLEASPEVIESPPEINT_69	A0A140T8A9	CSN3	>tr|A0A140T8A9|A0A140T8A9_BOVIN Kappa-casein OS=Bos taurus OX=9913 GN=CSN3 PE=3 SV=1
ASGEPTSTPTIE_70	A0A140T8A9	CSN3	>tr|A0A140T8A9|A0A140T8A9_BOVIN Kappa-casein OS=Bos taurus OX=9913 GN=CSN3 PE=3 SV=1
TLEASPEVIESPPEINT_71	A0A140T8A9	CSN3	>tr|A0A140T8A9|A0A140T8A9_BOVIN Kappa-casein OS=Bos taurus OX=9913 GN=CSN3 PE=3 SV=1
LEASPEVIESPPEINTVQ_72	A0A140T8A9	CSN3	>tr|A0A140T8A9|A0A140T8A9_BOVIN Kappa-casein OS=Bos taurus OX=9913 GN=CSN3 PE=3 SV=1
TLEASPEVIESPPEINTVQ_73	A0A140T8A9	CSN3	>tr|A0A140T8A9|A0A140T8A9_BOVIN Kappa-casein OS=Bos taurus OX=9913 GN=CSN3 PE=3 SV=1
ASNVTNKTDPR_81	Q3SX47	HNRPC	>tr|Q3SX47|Q3SX47_BOVIN Heterogeneous nuclear ribonucleoprotein C (C1/C2) OS=Bos taurus OX=9913 GN=HNRPC PE=2 SV=1
AVPNPVINPYQPAPPSG_83	P61286	PABPC1	>sp|P61286|PABP1_BOVIN Polyadenylate-binding protein 1 OS=Bos taurus OX=9913 GN=PABPC1 PE=2 SV=1
DDEVDVDGTVEEDLGK_85	Q95M18	HSP90B1	>sp|Q95M18|ENPL_BOVIN Endoplasmin OS=Bos taurus OX=9913 GN=HSP90B1 PE=2 SV=1
DQAMEDIKQM_89	B5B3R8	CSN1S1	>tr|B5B3R8|B5B3R8_BOVIN Alpha-S1-casein OS=Bos taurus OX=9913 GN=CSN1S1 PE=2 SV=1
DQAMEDIKQME_90	B5B3R8	CSN1S1	>tr|B5B3R8|B5B3R8_BOVIN Alpha-S1-casein OS=Bos taurus OX=9913 GN=CSN1S1 PE=2 SV=1
DQAMEDIKQ_91	B5B3R8	CSN1S1	>tr|B5B3R8|B5B3R8_BOVIN Alpha-S1-casein OS=Bos taurus OX=9913 GN=CSN1S1 PE=2 SV=1
DQAMEDIKQMEAE_92	B5B3R8	CSN1S1	>tr|B5B3R8|B5B3R8_BOVIN Alpha-S1-casein OS=Bos taurus OX=9913 GN=CSN1S1 PE=2 SV=1
DIGSESTEDQAM_93	B5B3R8	CSN1S1	>tr|B5B3R8|B5B3R8_BOVIN Alpha-S1-casein OS=Bos taurus OX=9913 GN=CSN1S1 PE=2 SV=1
DIGSESTEDQAME_94	B5B3R8	CSN1S1	>tr|B5B3R8|B5B3R8_BOVIN Alpha-S1-casein OS=Bos taurus OX=9913 GN=CSN1S1 PE=2 SV=1
QKEPMIGVNQE_95	B5B3R8	CSN1S1	>tr|B5B3R8|B5B3R8_BOVIN Alpha-S1-casein OS=Bos taurus OX=9913 GN=CSN1S1 PE=2 SV=1
QQKEPMIGVNQE_97	B5B3R8	CSN1S1	>tr|B5B3R8|B5B3R8_BOVIN Alpha-S1-casein OS=Bos taurus OX=9913 GN=CSN1S1 PE=2 SV=1
VNELSKDIGSESTE_98	B5B3R8	CSN1S1	>tr|B5B3R8|B5B3R8_BOVIN Alpha-S1-casein OS=Bos taurus OX=9913 GN=CSN1S1 PE=2 SV=1
DSPEVIEGPPEINT_103	E7E1P8	CSN3	>tr|E7E1P8|E7E1P8_BOVIN Kappa-casein (Fragment) OS=Bos taurus OX=9913 GN=CSN3 PE=3 SV=1
SNEDLSKEPSIS_108	A0A6F8Z1X1	GlyCam1	>tr|A0A6F8Z1X1|A0A6F8Z1X1_BOVIN Glycosylation-dependent cell adhesion molecule 1 OS=Bos taurus OX=9913 GN=GlyCam1 PE=2 SV=1
NEDLSKEPSIS_109	A0A6F8Z1X1	GlyCam1	>tr|A0A6F8Z1X1|A0A6F8Z1X1_BOVIN Glycosylation-dependent cell adhesion molecule 1 OS=Bos taurus OX=9913 GN=GlyCam1 PE=2 SV=1
EDLISKEQ_110	A0A6F8Z1X1	GlyCam1	>tr|A0A6F8Z1X1|A0A6F8Z1X1_BOVIN Glycosylation-dependent cell adhesion molecule 1 OS=Bos taurus OX=9913 GN=GlyCam1 PE=2 SV=1
ILNKPEDET_111	A0A6F8Z1X1	GlyCam1	>tr|A0A6F8Z1X1|A0A6F8Z1X1_BOVIN Glycosylation-dependent cell adhesion molecule 1 OS=Bos taurus OX=9913 GN=GlyCam1 PE=2 SV=1
TPEVDDEALEK_113	B5B0D4	0	>tr|B5B0D4|B5B0D4_BOVIN Major allergen beta-lactoglobulin OS=Bos taurus OX=9913 PE=1 SV=1
EELKPTPEG_114	B5B0D4	0	>tr|B5B0D4|B5B0D4_BOVIN Major allergen beta-lactoglobulin OS=Bos taurus OX=9913 PE=1 SV=1
VEELKPTPEGD_115	B5B0D4	0	>tr|B5B0D4|B5B0D4_BOVIN Major allergen beta-lactoglobulin OS=Bos taurus OX=9913 PE=1 SV=1
EELKPTPEGD_116	B5B0D4	0	>tr|B5B0D4|B5B0D4_BOVIN Major allergen beta-lactoglobulin OS=Bos taurus OX=9913 PE=1 SV=1
ELKPTPEGD_117	B5B0D4	0	>tr|B5B0D4|B5B0D4_BOVIN Major allergen beta-lactoglobulin OS=Bos taurus OX=9913 PE=1 SV=1
ENSAEPEQS_118	B5B0D4	0	>tr|B5B0D4|B5B0D4_BOVIN Major allergen beta-lactoglobulin OS=Bos taurus OX=9913 PE=1 SV=1
VEELKPTPEG_120	B5B0D4	0	>tr|B5B0D4|B5B0D4_BOVIN Major allergen beta-lactoglobulin OS=Bos taurus OX=9913 PE=1 SV=1
EVDDEALEK_121	B5B0D4	0	>tr|B5B0D4|B5B0D4_BOVIN Major allergen beta-lactoglobulin OS=Bos taurus OX=9913 PE=1 SV=1
IDALNENK_123	B5B0D4	0	>tr|B5B0D4|B5B0D4_BOVIN Major allergen beta-lactoglobulin OS=Bos taurus OX=9913 PE=1 SV=1
VRTPEVDD_124	B5B0D4	0	>tr|B5B0D4|B5B0D4_BOVIN Major allergen beta-lactoglobulin OS=Bos taurus OX=9913 PE=1 SV=1
TPEVDDEALE_125	B5B0D4	0	>tr|B5B0D4|B5B0D4_BOVIN Major allergen beta-lactoglobulin OS=Bos taurus OX=9913 PE=1 SV=1
PEVDDEALEK_126	B5B0D4	0	>tr|B5B0D4|B5B0D4_BOVIN Major allergen beta-lactoglobulin OS=Bos taurus OX=9913 PE=1 SV=1
LPPTVMFPPQS_129	P02666	CSN2	>sp|P02666|CASB_BOVIN Beta-casein OS=Bos taurus OX=9913 GN=CSN2 PE=1 SV=2
QPLPPTVMFPPQS_130	P02666	CSN2	>sp|P02666|CASB_BOVIN Beta-casein OS=Bos taurus OX=9913 GN=CSN2 PE=1 SV=2
EELNVPGEIVE_131	P02666	CSN2	>sp|P02666|CASB_BOVIN Beta-casein OS=Bos taurus OX=9913 GN=CSN2 PE=1 SV=2
TEDELQDK_132	P02666	CSN2	>sp|P02666|CASB_BOVIN Beta-casein OS=Bos taurus OX=9913 GN=CSN2 PE=1 SV=2
LPQNIPPLTQTP_133	P02666	CSN2	>sp|P02666|CASB_BOVIN Beta-casein OS=Bos taurus OX=9913 GN=CSN2 PE=1 SV=2
ELNVPGEIVES_134	P02666	CSN2	>sp|P02666|CASB_BOVIN Beta-casein OS=Bos taurus OX=9913 GN=CSN2 PE=1 SV=2
EELNVPGE_136	P02666	CSN2	>sp|P02666|CASB_BOVIN Beta-casein OS=Bos taurus OX=9913 GN=CSN2 PE=1 SV=2
EGQEQEGEEMAE_160	F1MZQ4	BTN1A1	>tr|F1MZQ4|F1MZQ4_BOVIN Butyrophilin subfamily 1 member A1 OS=Bos taurus OX=9913 GN=BTN1A1 PE=3 SV=3
NAVPITPTLN_161	P02663	CSN1S2	>sp|P02663|CASA2_BOVIN Alpha-S2-casein OS=Bos taurus OX=9913 GN=CSN1S2 PE=1 SV=2
NMAINPSKE_163	P02663	CSN1S2	>sp|P02663|CASA2_BOVIN Alpha-S2-casein OS=Bos taurus OX=9913 GN=CSN1S2 PE=1 SV=2
EVTVPAQNTGLGPEKTS_166	F1MDN4	RPLP0	>tr|F1MDN4|F1MDN4_BOVIN 60S acidic ribosomal protein P0 OS=Bos taurus OX=9913 GN=RPLP0 PE=3 SV=2
GNVAGDSKNDPPMEAAG_172	P68103	EEF1A1	>sp|P68103|EF1A1_BOVIN Elongation factor 1-alpha 1 OS=Bos taurus OX=9913 GN=EEF1A1 PE=1 SV=1
GNVAGDSKNDPPMEA_173	P68103	EEF1A1	>sp|P68103|EF1A1_BOVIN Elongation factor 1-alpha 1 OS=Bos taurus OX=9913 GN=EEF1A1 PE=1 SV=1
HIQKEDVPSE_179	A0A3Q1MJE5	CSN1S1	>tr|A0A3Q1MJE5|A0A3Q1MJE5_BOVIN Alpha-S1-casein OS=Bos taurus OX=9913 GN=CSN1S1 PE=1 SV=1
IQKEDVPSE_180	A0A3Q1MJE5	CSN1S1	>tr|A0A3Q1MJE5|A0A3Q1MJE5_BOVIN Alpha-S1-casein OS=Bos taurus OX=9913 GN=CSN1S1 PE=1 SV=1
METEQPEETFPNTETNGE_182	Q3T0D0	HNRNPK	>sp|Q3T0D0|HNRPK_BOVIN Heterogeneous nuclear ribonucleoprotein K OS=Bos taurus OX=9913 GN=HNRNPK PE=2 SV=1
IMDPNIVGSEH_189	A0A452DII8	ATP5F1B	>tr|A0A452DII8|A0A452DII8_BOVIN ATP synthase subunit beta OS=Bos taurus OX=9913 GN=ATP5F1B PE=3 SV=1
ISSIQATTAAGSGHPT_190	A5PJ79	TKT	>tr|A5PJ79|A5PJ79_BOVIN Transketolase OS=Bos taurus OX=9913 GN=TKT PE=2 SV=1
MNFSGKYQVQ_198	P80425	FABP1	>sp|P80425|FABPL_BOVIN Fatty acid-binding protein, liver OS=Bos taurus OX=9913 GN=FABP1 PE=1 SV=1
SDAAVDTSSEITT_203	P01252	PTMA	>sp|P01252|PTMA_BOVIN Prothymosin alpha OS=Bos taurus OX=9913 GN=PTMA PE=1 SV=2
SDAAVDTSSEITTK_204	P01252	PTMA	>sp|P01252|PTMA_BOVIN Prothymosin alpha OS=Bos taurus OX=9913 GN=PTMA PE=1 SV=2
RADLNQGIGEPQSPS_224	A5D7A0	EFHD2	>sp|A5D7A0|EFHD2_BOVIN EF-hand domain-containing protein D2 OS=Bos taurus OX=9913 GN=EFHD2 PE=2 SV=1
SEAGEEQPMETTGATENGH_230	A0A3Q1LZD9	HNRNPAB	>tr|A0A3Q1LZD9|A0A3Q1LZD9_BOVIN Heteroous nuclear ribonucleoprotein A/B OS=Bos taurus OX=9913 GN=HNRNPAB PE=1 SV=1
SEVKPAGPTVEQQGEMA_247	Q2KJH7	ALDH18A1	>tr|Q2KJH7|Q2KJH7_BOVIN Delta-1-pyrroline-5-carboxylate synthase OS=Bos taurus OX=9913 GN=ALDH18A1 PE=2 SV=1
SLEGDHSTPPSA_249	P04272	ANXA2	>sp|P04272|ANXA2_BOVIN Annexin A2 OS=Bos taurus OX=9913 GN=ANXA2 PE=1 SV=2
TENSTSTPAAKPK_253	Q0IIJ2	H1-0	>sp|Q0IIJ2|H10_BOVIN Histone H1.0 OS=Bos taurus OX=9913 GN=H1-0 PE=2 SV=3
TPVSEKVT_256	A0A140T897	ALB	>tr|A0A140T897|A0A140T897_BOVIN Albumin OS=Bos taurus OX=9913 GN=ALB PE=4 SV=1
VGNGPTEEDAEIIQH_261	A0A3Q1MS24	ATP6V0A1	>tr|A0A3Q1MS24|A0A3Q1MS24_BOVIN V-type proton ATPase subunit a OS=Bos taurus OX=9913 GN=ATP6V0A1 PE=3 SV=1
NVTGPGGVPVQGSK_265	P67808	YBX1	>sp|P67808|YBOX1_BOVIN Y-box-binding protein 1 OS=Bos taurus OX=9913 GN=YBX1 PE=2 SV=3
AATTGSGVKVPR_271	A0A452DJ78	UBE2V1	>tr|A0A452DJ78|A0A452DJ78_BOVIN Ubiquitin-conjugating enzyme E2 variant 1 OS=Bos taurus OX=9913 GN=UBE2V1 PE=4 SV=1
SDAAVDTSSEITTKD_279	P01252	PTMA	>sp|P01252|PTMA_BOVIN Prothymosin alpha OS=Bos taurus OX=9913 GN=PTMA PE=1 SV=2
AGFAGDDAPR_304	P60712	ACTB	>sp|P60712|ACTB_BOVIN Actin, cytoplasmic 1 OS=Bos taurus OX=9913 GN=ACTB PE=1 SV=1
TTGIVMDSGDGVTH_305	P60712	ACTB	>sp|P60712|ACTB_BOVIN Actin, cytoplasmic 1 OS=Bos taurus OX=9913 GN=ACTB PE=1 SV=1
QEYDESGPSIVH_307	P60712	ACTB	>sp|P60712|ACTB_BOVIN Actin, cytoplasmic 1 OS=Bos taurus OX=9913 GN=ACTB PE=1 SV=1
AMEDIKQM_322	B5B3R8	CSN1S1	>tr|B5B3R8|B5B3R8_BOVIN Alpha-S1-casein OS=Bos taurus OX=9913 GN=CSN1S1 PE=2 SV=1
QAMEDIKQM_323	B5B3R8	CSN1S1	>tr|B5B3R8|B5B3R8_BOVIN Alpha-S1-casein OS=Bos taurus OX=9913 GN=CSN1S1 PE=2 SV=1
IPNPIGSENSGK_324	B5B3R8	CSN1S1	>tr|B5B3R8|B5B3R8_BOVIN Alpha-S1-casein OS=Bos taurus OX=9913 GN=CSN1S1 PE=2 SV=1
DIGSESTE_325	B5B3R8	CSN1S1	>tr|B5B3R8|B5B3R8_BOVIN Alpha-S1-casein OS=Bos taurus OX=9913 GN=CSN1S1 PE=2 SV=1
EPMIGVNQE_326	B5B3R8	CSN1S1	>tr|B5B3R8|B5B3R8_BOVIN Alpha-S1-casein OS=Bos taurus OX=9913 GN=CSN1S1 PE=2 SV=1
MEDIKQM_327	B5B3R8	CSN1S1	>tr|B5B3R8|B5B3R8_BOVIN Alpha-S1-casein OS=Bos taurus OX=9913 GN=CSN1S1 PE=2 SV=1
SISSSEEIVPN_328	B5B3R8	CSN1S1	>tr|B5B3R8|B5B3R8_BOVIN Alpha-S1-casein OS=Bos taurus OX=9913 GN=CSN1S1 PE=2 SV=1
AMEDIKQMEAE_329	B5B3R8	CSN1S1	>tr|B5B3R8|B5B3R8_BOVIN Alpha-S1-casein OS=Bos taurus OX=9913 GN=CSN1S1 PE=2 SV=1
DIGSESTEDQAMEDI_330	B5B3R8	CSN1S1	>tr|B5B3R8|B5B3R8_BOVIN Alpha-S1-casein OS=Bos taurus OX=9913 GN=CSN1S1 PE=2 SV=1
DQAMEDIKQMEAESI_331	B5B3R8	CSN1S1	>tr|B5B3R8|B5B3R8_BOVIN Alpha-S1-casein OS=Bos taurus OX=9913 GN=CSN1S1 PE=2 SV=1
LVQDVANNTNEEAGDGTTTA_335	F1MUZ9	HSPD1	>tr|F1MUZ9|F1MUZ9_BOVIN 60 kDa heat shock protein, mitochondrial OS=Bos taurus OX=9913 GN=HSPD1 PE=1 SV=1
LVQDVANNTNEEAGDGTTT_336	F1MUZ9	HSPD1	>tr|F1MUZ9|F1MUZ9_BOVIN 60 kDa heat shock protein, mitochondrial OS=Bos taurus OX=9913 GN=HSPD1 PE=1 SV=1
LVQDVANNTNEEAGDGTTTAT_337	F1MUZ9	HSPD1	>tr|F1MUZ9|F1MUZ9_BOVIN 60 kDa heat shock protein, mitochondrial OS=Bos taurus OX=9913 GN=HSPD1 PE=1 SV=1
PAAPAAPAPAEK_350	G3MWV5	H1-4	>tr|G3MWV5|G3MWV5_BOVIN H1.4 linker histone, cluster member OS=Bos taurus OX=9913 GN=H1-4 PE=3 SV=2
APVNVTTEVK_357	P68103	EEF1A1	>sp|P68103|EF1A1_BOVIN Elongation factor 1-alpha 1 OS=Bos taurus OX=9913 GN=EEF1A1 PE=1 SV=1
AQTPAFNKPK_370	A6H7A2	ADA	>tr|A6H7A2|A6H7A2_BOVIN Adenosine deaminase OS=Bos taurus OX=9913 GN=ADA PE=2 SV=1
IASGEPTSTPTTE_377	P02668	CSN3	>sp|P02668|CASK_BOVIN Kappa-casein OS=Bos taurus OX=9913 GN=CSN3 PE=1 SV=1
ASGEPTSTPTTEAV_378	P02668	CSN3	>sp|P02668|CASK_BOVIN Kappa-casein OS=Bos taurus OX=9913 GN=CSN3 PE=1 SV=1
TIASGEPTSTPTTE_379	P02668	CSN3	>sp|P02668|CASK_BOVIN Kappa-casein OS=Bos taurus OX=9913 GN=CSN3 PE=1 SV=1
NQDKTEIPTINT_380	P02668	CSN3	>sp|P02668|CASK_BOVIN Kappa-casein OS=Bos taurus OX=9913 GN=CSN3 PE=1 SV=1
SGEPTSTPTTEAVEST_381	P02668	CSN3	>sp|P02668|CASK_BOVIN Kappa-casein OS=Bos taurus OX=9913 GN=CSN3 PE=1 SV=1
EPTSTPTTEAVEST_382	P02668	CSN3	>sp|P02668|CASK_BOVIN Kappa-casein OS=Bos taurus OX=9913 GN=CSN3 PE=1 SV=1
GEPTSTPTTEAVE_383	P02668	CSN3	>sp|P02668|CASK_BOVIN Kappa-casein OS=Bos taurus OX=9913 GN=CSN3 PE=1 SV=1
TIASGEPTSTPTTEA_384	P02668	CSN3	>sp|P02668|CASK_BOVIN Kappa-casein OS=Bos taurus OX=9913 GN=CSN3 PE=1 SV=1
ELKPTPEGDLE_398	B5B0D4	0	>tr|B5B0D4|B5B0D4_BOVIN Major allergen beta-lactoglobulin OS=Bos taurus OX=9913 PE=1 SV=1
VEELKPTPEGDLE_399	B5B0D4	0	>tr|B5B0D4|B5B0D4_BOVIN Major allergen beta-lactoglobulin OS=Bos taurus OX=9913 PE=1 SV=1
EELKPTPEGDLE_401	B5B0D4	0	>tr|B5B0D4|B5B0D4_BOVIN Major allergen beta-lactoglobulin OS=Bos taurus OX=9913 PE=1 SV=1
LSFNPTQLEEQ_402	B5B0D4	0	>tr|B5B0D4|B5B0D4_BOVIN Major allergen beta-lactoglobulin OS=Bos taurus OX=9913 PE=1 SV=1
VEELKPTPE_403	B5B0D4	0	>tr|B5B0D4|B5B0D4_BOVIN Major allergen beta-lactoglobulin OS=Bos taurus OX=9913 PE=1 SV=1
KIDALNENK_404	B5B0D4	0	>tr|B5B0D4|B5B0D4_BOVIN Major allergen beta-lactoglobulin OS=Bos taurus OX=9913 PE=1 SV=1
YVEELKPTPE_405	B5B0D4	0	>tr|B5B0D4|B5B0D4_BOVIN Major allergen beta-lactoglobulin OS=Bos taurus OX=9913 PE=1 SV=1
EELKPTPE_406	B5B0D4	0	>tr|B5B0D4|B5B0D4_BOVIN Major allergen beta-lactoglobulin OS=Bos taurus OX=9913 PE=1 SV=1
VEELKPTP_407	B5B0D4	0	>tr|B5B0D4|B5B0D4_BOVIN Major allergen beta-lactoglobulin OS=Bos taurus OX=9913 PE=1 SV=1
VRTPEVDDE_408	B5B0D4	0	>tr|B5B0D4|B5B0D4_BOVIN Major allergen beta-lactoglobulin OS=Bos taurus OX=9913 PE=1 SV=1
DALNENK_409	B5B0D4	0	>tr|B5B0D4|B5B0D4_BOVIN Major allergen beta-lactoglobulin OS=Bos taurus OX=9913 PE=1 SV=1
EVISDEHGIDPT_412	Q3MHM5	TUBB4B	>sp|Q3MHM5|TBB4B_BOVIN Tubulin beta-4B chain OS=Bos taurus OX=9913 GN=TUBB4B PE=1 SV=1
MEVKPPPGRPQPDSG_428	E1BEG2	HNRNPA3	>tr|E1BEG2|E1BEG2_BOVIN Heteroous nuclear ribonucleoprotein A3 OS=Bos taurus OX=9913 GN=HNRNPA3 PE=4 SV=3
NGFGGDGGNYGGGPG_429	E1BEG2	HNRNPA3	>tr|E1BEG2|E1BEG2_BOVIN Heteroous nuclear ribonucleoprotein A3 OS=Bos taurus OX=9913 GN=HNRNPA3 PE=4 SV=3
DYEEVGVDSVEGEGEEEGEE_440	F2Z4C1	TUBA1A	>tr|F2Z4C1|F2Z4C1_BOVIN Tubulin alpha chain OS=Bos taurus OX=9913 GN=TUBA1A PE=3 SV=1
PEVMGVSKV_458	P02666	CSN2	>sp|P02666|CASB_BOVIN Beta-casein OS=Bos taurus OX=9913 GN=CSN2 PE=1 SV=2
QPLPPTVMFPPQ_459	P02666	CSN2	>sp|P02666|CASB_BOVIN Beta-casein OS=Bos taurus OX=9913 GN=CSN2 PE=1 SV=2
GAAQNIIPASTGAAK_475	A0A3Q1M8J9	GAPDH	>tr|A0A3Q1M8J9|A0A3Q1M8J9_BOVIN Glyceraldehyde-3-phosphate dehydrogenase OS=Bos taurus OX=9913 GN=GAPDH PE=1 SV=1
IGQQPQQPGAPPQQDYT_495	A0A3Q1MB99	KHSRP	>tr|A0A3Q1MB99|A0A3Q1MB99_BOVIN KH-type splicing regulatory protein OS=Bos taurus OX=9913 GN=KHSRP PE=1 SV=1
SDIPNPIGSENSEK_518	A0A3Q1MJE5	CSN1S1	>tr|A0A3Q1MJE5|A0A3Q1MJE5_BOVIN Alpha-S1-casein OS=Bos taurus OX=9913 GN=CSN1S1 PE=1 SV=1
IPNPIGSENSEK_519	A0A3Q1MJE5	CSN1S1	>tr|A0A3Q1MJE5|A0A3Q1MJE5_BOVIN Alpha-S1-casein OS=Bos taurus OX=9913 GN=CSN1S1 PE=1 SV=1
LIEVDDER_530	Q5E995	RPS6	>sp|Q5E995|RS6_BOVIN Small ribosomal subunit protein eS6 OS=Bos taurus OX=9913 GN=RPS6 PE=2 SV=1
SIGSSSEESAEVAT_580	P02663	CSN1S2	>sp|P02663|CASA2_BOVIN Alpha-S2-casein OS=Bos taurus OX=9913 GN=CSN1S2 PE=1 SV=2
TVDMESTEV_581	P02663	CSN1S2	>sp|P02663|CASA2_BOVIN Alpha-S2-casein OS=Bos taurus OX=9913 GN=CSN1S2 PE=1 SV=2
QDATAEEEGEFEEEAEEEVA_620	Q3MHM5	TUBB4B	>sp|Q3MHM5|TBB4B_BOVIN Tubulin beta-4B chain OS=Bos taurus OX=9913 GN=TUBB4B PE=1 SV=1
AEEGIAAGGVMDVNTALQ_623	A0A3Q1M0C0	RPS12	>tr|A0A3Q1M0C0|A0A3Q1M0C0_BOVIN 40S ribosomal protein S12 OS=Bos taurus OX=9913 GN=RPS12 PE=3 SV=1
ASGEPTSTPITEAVEST_635	E7E1P7	CSN3	>tr|E7E1P7|E7E1P7_BOVIN Kappa-casein (Fragment) OS=Bos taurus OX=9913 GN=CSN3 PE=3 SV=1
ASGEPTSTPTIEAVEST_636	A0A140T8A9	CSN3	>tr|A0A140T8A9|A0A140T8A9_BOVIN Kappa-casein OS=Bos taurus OX=9913 GN=CSN3 PE=3 SV=1
ASPEVIESPPEINT_637	A0A140T8A9	CSN3	>tr|A0A140T8A9|A0A140T8A9_BOVIN Kappa-casein OS=Bos taurus OX=9913 GN=CSN3 PE=3 SV=1
QNSESGEKNEGSESAPEGQ_650	P67808	YBX1	>sp|P67808|YBOX1_BOVIN Y-box-binding protein 1 OS=Bos taurus OX=9913 GN=YBX1 PE=2 SV=3
DIGSESTEDQAMEDIKQM_652	B5B3R8	CSN1S1	>tr|B5B3R8|B5B3R8_BOVIN Alpha-S1-casein OS=Bos taurus OX=9913 GN=CSN1S1 PE=2 SV=1
DIPNPIGSENSE_653	A0A3Q1MJE5	CSN1S1	>tr|A0A3Q1MJE5|A0A3Q1MJE5_BOVIN Alpha-S1-casein OS=Bos taurus OX=9913 GN=CSN1S1 PE=1 SV=1
EDSPEVIEGPPEINT_656	E7E1P8	CSN3	>tr|E7E1P8|E7E1P8_BOVIN Kappa-casein (Fragment) OS=Bos taurus OX=9913 GN=CSN3 PE=3 SV=1
DSPEVIEGPPEIN_657	E7E1P8	CSN3	>tr|E7E1P8|E7E1P8_BOVIN Kappa-casein (Fragment) OS=Bos taurus OX=9913 GN=CSN3 PE=3 SV=1
EDSPEVIESPPEINT_659	P02668	CSN3	>sp|P02668|CASK_BOVIN Kappa-casein OS=Bos taurus OX=9913 GN=CSN3 PE=1 SV=1
VLVLDTDYKK_661	B5B0D4	0	>tr|B5B0D4|B5B0D4_BOVIN Major allergen beta-lactoglobulin OS=Bos taurus OX=9913 PE=1 SV=1
VYVEELKPTPEGDLE_662	B5B0D4	0	>tr|B5B0D4|B5B0D4_BOVIN Major allergen beta-lactoglobulin OS=Bos taurus OX=9913 PE=1 SV=1
VYVEELKPTPEGDLEIL_663	B5B0D4	0	>tr|B5B0D4|B5B0D4_BOVIN Major allergen beta-lactoglobulin OS=Bos taurus OX=9913 PE=1 SV=1
IITITGTQDQIQNAQ_673	Q3T0D0	HNRNPK	>sp|Q3T0D0|HNRPK_BOVIN Heterogeneous nuclear ribonucleoprotein K OS=Bos taurus OX=9913 GN=HNRNPK PE=2 SV=1
IITITGTQDQIQNA_674	Q3T0D0	HNRNPK	>sp|Q3T0D0|HNRPK_BOVIN Heterogeneous nuclear ribonucleoprotein K OS=Bos taurus OX=9913 GN=HNRNPK PE=2 SV=1
METEQPEETFPNTETNGEFGK_675	Q3T0D0	HNRNPK	>sp|Q3T0D0|HNRPK_BOVIN Heterogeneous nuclear ribonucleoprotein K OS=Bos taurus OX=9913 GN=HNRNPK PE=2 SV=1
TSDMQGDGEEQNKEA_703	A0A3Q1MP67	YWHAE	>tr|A0A3Q1MP67|A0A3Q1MP67_BOVIN 14-3-3 protein epsilon OS=Bos taurus OX=9913 GN=YWHAE PE=1 SV=1
VREMEEEAEK_712	A2VE34	PABPN1	>tr|A2VE34|A2VE34_BOVIN PABPN1 protein OS=Bos taurus OX=9913 GN=PABPN1 PE=2 SV=1
QTVAVGVIK_713	P68103	EEF1A1	>sp|P68103|EF1A1_BOVIN Elongation factor 1-alpha 1 OS=Bos taurus OX=9913 GN=EEF1A1 PE=1 SV=1
VTIIDAPGH_714	P68103	EEF1A1	>sp|P68103|EF1A1_BOVIN Elongation factor 1-alpha 1 OS=Bos taurus OX=9913 GN=EEF1A1 PE=1 SV=1
ILNHPGQISAG_715	P68103	EEF1A1	>sp|P68103|EF1A1_BOVIN Elongation factor 1-alpha 1 OS=Bos taurus OX=9913 GN=EEF1A1 PE=1 SV=1
TIEKFEK_716	P68103	EEF1A1	>sp|P68103|EF1A1_BOVIN Elongation factor 1-alpha 1 OS=Bos taurus OX=9913 GN=EEF1A1 PE=1 SV=1
RGNVAGDSKNDPPMEAAG_717	P68103	EEF1A1	>sp|P68103|EF1A1_BOVIN Elongation factor 1-alpha 1 OS=Bos taurus OX=9913 GN=EEF1A1 PE=1 SV=1
KLEDGPK_718	P68103	EEF1A1	>sp|P68103|EF1A1_BOVIN Elongation factor 1-alpha 1 OS=Bos taurus OX=9913 GN=EEF1A1 PE=1 SV=1
PVNVTTEVK_719	P68103	EEF1A1	>sp|P68103|EF1A1_BOVIN Elongation factor 1-alpha 1 OS=Bos taurus OX=9913 GN=EEF1A1 PE=1 SV=1
AAGVGEFEAGISKNGQT_720	P68103	EEF1A1	>sp|P68103|EF1A1_BOVIN Elongation factor 1-alpha 1 OS=Bos taurus OX=9913 GN=EEF1A1 PE=1 SV=1
ILNHPGQI_721	P68103	EEF1A1	>sp|P68103|EF1A1_BOVIN Elongation factor 1-alpha 1 OS=Bos taurus OX=9913 GN=EEF1A1 PE=1 SV=1
VETGVLKPGMVVT_722	P68103	EEF1A1	>sp|P68103|EF1A1_BOVIN Elongation factor 1-alpha 1 OS=Bos taurus OX=9913 GN=EEF1A1 PE=1 SV=1
MDSTEPPYSQK_723	P68103	EEF1A1	>sp|P68103|EF1A1_BOVIN Elongation factor 1-alpha 1 OS=Bos taurus OX=9913 GN=EEF1A1 PE=1 SV=1
KMDSTEPPYSQK_724	P68103	EEF1A1	>sp|P68103|EF1A1_BOVIN Elongation factor 1-alpha 1 OS=Bos taurus OX=9913 GN=EEF1A1 PE=1 SV=1
TIEKFEKEA_725	P68103	EEF1A1	>sp|P68103|EF1A1_BOVIN Elongation factor 1-alpha 1 OS=Bos taurus OX=9913 GN=EEF1A1 PE=1 SV=1
VETGVLKPGM_726	P68103	EEF1A1	>sp|P68103|EF1A1_BOVIN Elongation factor 1-alpha 1 OS=Bos taurus OX=9913 GN=EEF1A1 PE=1 SV=1
YVTIIDAPGH_727	P68103	EEF1A1	>sp|P68103|EF1A1_BOVIN Elongation factor 1-alpha 1 OS=Bos taurus OX=9913 GN=EEF1A1 PE=1 SV=1
VTIIDAPGHR_728	P68103	EEF1A1	>sp|P68103|EF1A1_BOVIN Elongation factor 1-alpha 1 OS=Bos taurus OX=9913 GN=EEF1A1 PE=1 SV=1
FAPVNVTTEVK_730	P68103	EEF1A1	>sp|P68103|EF1A1_BOVIN Elongation factor 1-alpha 1 OS=Bos taurus OX=9913 GN=EEF1A1 PE=1 SV=1
EGDPNQLSKEELK_739	P02633	S100G	>sp|P02633|S100G_BOVIN Protein S100-G OS=Bos taurus OX=9913 GN=S100G PE=1 SV=3
AAKEGDPNQLSKEELK_740	P02633	S100G	>sp|P02633|S100G_BOVIN Protein S100-G OS=Bos taurus OX=9913 GN=S100G PE=1 SV=3
AAKQPHVGDY_741	A0A3Q1M2Y4	PSME1	>tr|A0A3Q1M2Y4|A0A3Q1M2Y4_BOVIN Proteasome activator complex subunit 1 OS=Bos taurus OX=9913 GN=PSME1 PE=3 SV=1
ADEPAEKADEPMEH_743	Q3T0X5	PSMA1	>sp|Q3T0X5|PSA1_BOVIN Proteasome subunit alpha type-1 OS=Bos taurus OX=9913 GN=PSMA1 PE=1 SV=1
ADKEAAFDDAVEER_744	Q3MHL3	RBBP4	>sp|Q3MHL3|RBBP4_BOVIN Histone-binding protein RBBP4 OS=Bos taurus OX=9913 GN=RBBP4 PE=1 SV=3
LIVTQTMKG_747	B5B0D4	0	>tr|B5B0D4|B5B0D4_BOVIN Major allergen beta-lactoglobulin OS=Bos taurus OX=9913 PE=1 SV=1
LIVTQTMK_748	B5B0D4	0	>tr|B5B0D4|B5B0D4_BOVIN Major allergen beta-lactoglobulin OS=Bos taurus OX=9913 PE=1 SV=1
YVEELKPTPEGD_749	B5B0D4	0	>tr|B5B0D4|B5B0D4_BOVIN Major allergen beta-lactoglobulin OS=Bos taurus OX=9913 PE=1 SV=1
YVEELKPT_750	B5B0D4	0	>tr|B5B0D4|B5B0D4_BOVIN Major allergen beta-lactoglobulin OS=Bos taurus OX=9913 PE=1 SV=1
DEALEKFD_751	B5B0D4	0	>tr|B5B0D4|B5B0D4_BOVIN Major allergen beta-lactoglobulin OS=Bos taurus OX=9913 PE=1 SV=1
IDALNENKV_752	B5B0D4	0	>tr|B5B0D4|B5B0D4_BOVIN Major allergen beta-lactoglobulin OS=Bos taurus OX=9913 PE=1 SV=1
SFNPTQLEEQ_753	B5B0D4	0	>tr|B5B0D4|B5B0D4_BOVIN Major allergen beta-lactoglobulin OS=Bos taurus OX=9913 PE=1 SV=1
LKPTPEGDLE_754	B5B0D4	0	>tr|B5B0D4|B5B0D4_BOVIN Major allergen beta-lactoglobulin OS=Bos taurus OX=9913 PE=1 SV=1
DEALEKFDK_755	B5B0D4	0	>tr|B5B0D4|B5B0D4_BOVIN Major allergen beta-lactoglobulin OS=Bos taurus OX=9913 PE=1 SV=1
VLDTDYK_756	B5B0D4	0	>tr|B5B0D4|B5B0D4_BOVIN Major allergen beta-lactoglobulin OS=Bos taurus OX=9913 PE=1 SV=1
GLDIQKVAGT_757	B5B0D4	0	>tr|B5B0D4|B5B0D4_BOVIN Major allergen beta-lactoglobulin OS=Bos taurus OX=9913 PE=1 SV=1
YVEELKPTPEGDLE_758	B5B0D4	0	>tr|B5B0D4|B5B0D4_BOVIN Major allergen beta-lactoglobulin OS=Bos taurus OX=9913 PE=1 SV=1
DEALEKFDKA_759	B5B0D4	0	>tr|B5B0D4|B5B0D4_BOVIN Major allergen beta-lactoglobulin OS=Bos taurus OX=9913 PE=1 SV=1
VLDTDYKK_760	B5B0D4	0	>tr|B5B0D4|B5B0D4_BOVIN Major allergen beta-lactoglobulin OS=Bos taurus OX=9913 PE=1 SV=1
VRTPEVDDEALE_761	B5B0D4	0	>tr|B5B0D4|B5B0D4_BOVIN Major allergen beta-lactoglobulin OS=Bos taurus OX=9913 PE=1 SV=1
TPEVDDEALEKFD_762	B5B0D4	0	>tr|B5B0D4|B5B0D4_BOVIN Major allergen beta-lactoglobulin OS=Bos taurus OX=9913 PE=1 SV=1
VDDEALEK_763	B5B0D4	0	>tr|B5B0D4|B5B0D4_BOVIN Major allergen beta-lactoglobulin OS=Bos taurus OX=9913 PE=1 SV=1
DAQSAPLRV_764	B5B0D4	0	>tr|B5B0D4|B5B0D4_BOVIN Major allergen beta-lactoglobulin OS=Bos taurus OX=9913 PE=1 SV=1
TPEVDDEALEKFDK_765	B5B0D4	0	>tr|B5B0D4|B5B0D4_BOVIN Major allergen beta-lactoglobulin OS=Bos taurus OX=9913 PE=1 SV=1
VYVEELKPTPEG_766	B5B0D4	0	>tr|B5B0D4|B5B0D4_BOVIN Major allergen beta-lactoglobulin OS=Bos taurus OX=9913 PE=1 SV=1
LDTDYKK_767	B5B0D4	0	>tr|B5B0D4|B5B0D4_BOVIN Major allergen beta-lactoglobulin OS=Bos taurus OX=9913 PE=1 SV=1
EELKPTPEGDL_768	B5B0D4	0	>tr|B5B0D4|B5B0D4_BOVIN Major allergen beta-lactoglobulin OS=Bos taurus OX=9913 PE=1 SV=1
EVDDEALEKFD_769	B5B0D4	0	>tr|B5B0D4|B5B0D4_BOVIN Major allergen beta-lactoglobulin OS=Bos taurus OX=9913 PE=1 SV=1
KPTPEGDLE_770	B5B0D4	0	>tr|B5B0D4|B5B0D4_BOVIN Major allergen beta-lactoglobulin OS=Bos taurus OX=9913 PE=1 SV=1
YVEELKPTP_771	B5B0D4	0	>tr|B5B0D4|B5B0D4_BOVIN Major allergen beta-lactoglobulin OS=Bos taurus OX=9913 PE=1 SV=1
VEELKPTPEGDL_772	B5B0D4	0	>tr|B5B0D4|B5B0D4_BOVIN Major allergen beta-lactoglobulin OS=Bos taurus OX=9913 PE=1 SV=1
VEELKPTPEGDLEIL_773	B5B0D4	0	>tr|B5B0D4|B5B0D4_BOVIN Major allergen beta-lactoglobulin OS=Bos taurus OX=9913 PE=1 SV=1
LVRTPEVDDE_774	B5B0D4	0	>tr|B5B0D4|B5B0D4_BOVIN Major allergen beta-lactoglobulin OS=Bos taurus OX=9913 PE=1 SV=1
VRTPEVDDEA_775	B5B0D4	0	>tr|B5B0D4|B5B0D4_BOVIN Major allergen beta-lactoglobulin OS=Bos taurus OX=9913 PE=1 SV=1
VYVEELKPTPE_776	B5B0D4	0	>tr|B5B0D4|B5B0D4_BOVIN Major allergen beta-lactoglobulin OS=Bos taurus OX=9913 PE=1 SV=1
EALEKFDK_777	B5B0D4	0	>tr|B5B0D4|B5B0D4_BOVIN Major allergen beta-lactoglobulin OS=Bos taurus OX=9913 PE=1 SV=1
VRTPEVDDEALEK_778	B5B0D4	0	>tr|B5B0D4|B5B0D4_BOVIN Major allergen beta-lactoglobulin OS=Bos taurus OX=9913 PE=1 SV=1
KIDALNENKV_779	B5B0D4	0	>tr|B5B0D4|B5B0D4_BOVIN Major allergen beta-lactoglobulin OS=Bos taurus OX=9913 PE=1 SV=1
EALEKFDKA_780	B5B0D4	0	>tr|B5B0D4|B5B0D4_BOVIN Major allergen beta-lactoglobulin OS=Bos taurus OX=9913 PE=1 SV=1
LDIQKVAGT_781	B5B0D4	0	>tr|B5B0D4|B5B0D4_BOVIN Major allergen beta-lactoglobulin OS=Bos taurus OX=9913 PE=1 SV=1
DALNENKV_782	B5B0D4	0	>tr|B5B0D4|B5B0D4_BOVIN Major allergen beta-lactoglobulin OS=Bos taurus OX=9913 PE=1 SV=1
DAQSAPLRVY_783	B5B0D4	0	>tr|B5B0D4|B5B0D4_BOVIN Major allergen beta-lactoglobulin OS=Bos taurus OX=9913 PE=1 SV=1
ALEKFDKA_784	B5B0D4	0	>tr|B5B0D4|B5B0D4_BOVIN Major allergen beta-lactoglobulin OS=Bos taurus OX=9913 PE=1 SV=1
RTPEVDDEALEK_785	B5B0D4	0	>tr|B5B0D4|B5B0D4_BOVIN Major allergen beta-lactoglobulin OS=Bos taurus OX=9913 PE=1 SV=1
IVTQTMKGLDIQ_786	B5B0D4	0	>tr|B5B0D4|B5B0D4_BOVIN Major allergen beta-lactoglobulin OS=Bos taurus OX=9913 PE=1 SV=1
ALEKFDK_787	B5B0D4	0	>tr|B5B0D4|B5B0D4_BOVIN Major allergen beta-lactoglobulin OS=Bos taurus OX=9913 PE=1 SV=1
VEELKPTPEGDLEI_788	B5B0D4	0	>tr|B5B0D4|B5B0D4_BOVIN Major allergen beta-lactoglobulin OS=Bos taurus OX=9913 PE=1 SV=1
EVDDEALEKFDK_790	B5B0D4	0	>tr|B5B0D4|B5B0D4_BOVIN Major allergen beta-lactoglobulin OS=Bos taurus OX=9913 PE=1 SV=1
VDDEALEKFD_791	B5B0D4	0	>tr|B5B0D4|B5B0D4_BOVIN Major allergen beta-lactoglobulin OS=Bos taurus OX=9913 PE=1 SV=1
TMKGLDIQK_792	B5B0D4	0	>tr|B5B0D4|B5B0D4_BOVIN Major allergen beta-lactoglobulin OS=Bos taurus OX=9913 PE=1 SV=1
LIVTQTMKGLDIQ_793	B5B0D4	0	>tr|B5B0D4|B5B0D4_BOVIN Major allergen beta-lactoglobulin OS=Bos taurus OX=9913 PE=1 SV=1
VYVEELKPT_794	B5B0D4	0	>tr|B5B0D4|B5B0D4_BOVIN Major allergen beta-lactoglobulin OS=Bos taurus OX=9913 PE=1 SV=1
LKPTPEGD_796	B5B0D4	0	>tr|B5B0D4|B5B0D4_BOVIN Major allergen beta-lactoglobulin OS=Bos taurus OX=9913 PE=1 SV=1
TMKGLDIQ_797	B5B0D4	0	>tr|B5B0D4|B5B0D4_BOVIN Major allergen beta-lactoglobulin OS=Bos taurus OX=9913 PE=1 SV=1
QTMKGLDIQK_798	B5B0D4	0	>tr|B5B0D4|B5B0D4_BOVIN Major allergen beta-lactoglobulin OS=Bos taurus OX=9913 PE=1 SV=1
DDEALEK_799	B5B0D4	0	>tr|B5B0D4|B5B0D4_BOVIN Major allergen beta-lactoglobulin OS=Bos taurus OX=9913 PE=1 SV=1
LVLDTDYK_800	B5B0D4	0	>tr|B5B0D4|B5B0D4_BOVIN Major allergen beta-lactoglobulin OS=Bos taurus OX=9913 PE=1 SV=1
LVLDTDYKK_801	B5B0D4	0	>tr|B5B0D4|B5B0D4_BOVIN Major allergen beta-lactoglobulin OS=Bos taurus OX=9913 PE=1 SV=1
VDDEALEKFDK_803	B5B0D4	0	>tr|B5B0D4|B5B0D4_BOVIN Major allergen beta-lactoglobulin OS=Bos taurus OX=9913 PE=1 SV=1
IVTQTMKGLDIQK_805	B5B0D4	0	>tr|B5B0D4|B5B0D4_BOVIN Major allergen beta-lactoglobulin OS=Bos taurus OX=9913 PE=1 SV=1
AEKTKIPAV_807	B5B0D4	0	>tr|B5B0D4|B5B0D4_BOVIN Major allergen beta-lactoglobulin OS=Bos taurus OX=9913 PE=1 SV=1
KGLDIQKVAGT_808	B5B0D4	0	>tr|B5B0D4|B5B0D4_BOVIN Major allergen beta-lactoglobulin OS=Bos taurus OX=9913 PE=1 SV=1
TPEVDDEALEKFDKA_809	B5B0D4	0	>tr|B5B0D4|B5B0D4_BOVIN Major allergen beta-lactoglobulin OS=Bos taurus OX=9913 PE=1 SV=1
VLDTDYKKY_811	B5B0D4	0	>tr|B5B0D4|B5B0D4_BOVIN Major allergen beta-lactoglobulin OS=Bos taurus OX=9913 PE=1 SV=1
IIAEKTKIPA_812	B5B0D4	0	>tr|B5B0D4|B5B0D4_BOVIN Major allergen beta-lactoglobulin OS=Bos taurus OX=9913 PE=1 SV=1
AEKTKIPA_813	B5B0D4	0	>tr|B5B0D4|B5B0D4_BOVIN Major allergen beta-lactoglobulin OS=Bos taurus OX=9913 PE=1 SV=1
EVDDEALEKFDKA_814	B5B0D4	0	>tr|B5B0D4|B5B0D4_BOVIN Major allergen beta-lactoglobulin OS=Bos taurus OX=9913 PE=1 SV=1
TPEVDDEALEKF_815	B5B0D4	0	>tr|B5B0D4|B5B0D4_BOVIN Major allergen beta-lactoglobulin OS=Bos taurus OX=9913 PE=1 SV=1
SIQEIQELDKDDES_851	A0A452DJ82	ARHGDIA	>tr|A0A452DJ82|A0A452DJ82_BOVIN Rho GDP-dissociation inhibitor 1 OS=Bos taurus OX=9913 GN=ARHGDIA PE=3 SV=1
AQQKEPMIGVNQE_856	B5B3R8	CSN1S1	>tr|B5B3R8|B5B3R8_BOVIN Alpha-S1-casein OS=Bos taurus OX=9913 GN=CSN1S1 PE=2 SV=1
SDIPNPIGSENSGK_857	B5B3R8	CSN1S1	>tr|B5B3R8|B5B3R8_BOVIN Alpha-S1-casein OS=Bos taurus OX=9913 GN=CSN1S1 PE=2 SV=1
AQQKEPMIGVNQ_858	B5B3R8	CSN1S1	>tr|B5B3R8|B5B3R8_BOVIN Alpha-S1-casein OS=Bos taurus OX=9913 GN=CSN1S1 PE=2 SV=1
KEPMIGVNQE_859	B5B3R8	CSN1S1	>tr|B5B3R8|B5B3R8_BOVIN Alpha-S1-casein OS=Bos taurus OX=9913 GN=CSN1S1 PE=2 SV=1
SDIPNPIGSENSG_860	B5B3R8	CSN1S1	>tr|B5B3R8|B5B3R8_BOVIN Alpha-S1-casein OS=Bos taurus OX=9913 GN=CSN1S1 PE=2 SV=1
QKEPMIGVNQELA_861	B5B3R8	CSN1S1	>tr|B5B3R8|B5B3R8_BOVIN Alpha-S1-casein OS=Bos taurus OX=9913 GN=CSN1S1 PE=2 SV=1
QLDAYPSGA_862	B5B3R8	CSN1S1	>tr|B5B3R8|B5B3R8_BOVIN Alpha-S1-casein OS=Bos taurus OX=9913 GN=CSN1S1 PE=2 SV=1
HQGLPQEV_863	B5B3R8	CSN1S1	>tr|B5B3R8|B5B3R8_BOVIN Alpha-S1-casein OS=Bos taurus OX=9913 GN=CSN1S1 PE=2 SV=1
DIPNPIGSENSGK_864	B5B3R8	CSN1S1	>tr|B5B3R8|B5B3R8_BOVIN Alpha-S1-casein OS=Bos taurus OX=9913 GN=CSN1S1 PE=2 SV=1
EGIHAQQKEPMIG_865	B5B3R8	CSN1S1	>tr|B5B3R8|B5B3R8_BOVIN Alpha-S1-casein OS=Bos taurus OX=9913 GN=CSN1S1 PE=2 SV=1
AQQKEPMIGVNQELA_866	B5B3R8	CSN1S1	>tr|B5B3R8|B5B3R8_BOVIN Alpha-S1-casein OS=Bos taurus OX=9913 GN=CSN1S1 PE=2 SV=1
DIPNPIGSENSG_867	B5B3R8	CSN1S1	>tr|B5B3R8|B5B3R8_BOVIN Alpha-S1-casein OS=Bos taurus OX=9913 GN=CSN1S1 PE=2 SV=1
DIGSESTEDQAMEDIKQMEAE_868	B5B3R8	CSN1S1	>tr|B5B3R8|B5B3R8_BOVIN Alpha-S1-casein OS=Bos taurus OX=9913 GN=CSN1S1 PE=2 SV=1
EGIHAQQKEPMIGVNQE_869	B5B3R8	CSN1S1	>tr|B5B3R8|B5B3R8_BOVIN Alpha-S1-casein OS=Bos taurus OX=9913 GN=CSN1S1 PE=2 SV=1
DQAMEDIKQMEAES_870	B5B3R8	CSN1S1	>tr|B5B3R8|B5B3R8_BOVIN Alpha-S1-casein OS=Bos taurus OX=9913 GN=CSN1S1 PE=2 SV=1
QKEPMIGVNQEL_871	B5B3R8	CSN1S1	>tr|B5B3R8|B5B3R8_BOVIN Alpha-S1-casein OS=Bos taurus OX=9913 GN=CSN1S1 PE=2 SV=1
DQAMEDIKQMEA_872	B5B3R8	CSN1S1	>tr|B5B3R8|B5B3R8_BOVIN Alpha-S1-casein OS=Bos taurus OX=9913 GN=CSN1S1 PE=2 SV=1
EGIHAQQKEPMIGVNQ_873	B5B3R8	CSN1S1	>tr|B5B3R8|B5B3R8_BOVIN Alpha-S1-casein OS=Bos taurus OX=9913 GN=CSN1S1 PE=2 SV=1
QKEPMIGV_874	B5B3R8	CSN1S1	>tr|B5B3R8|B5B3R8_BOVIN Alpha-S1-casein OS=Bos taurus OX=9913 GN=CSN1S1 PE=2 SV=1
QKEPMIGVN_875	B5B3R8	CSN1S1	>tr|B5B3R8|B5B3R8_BOVIN Alpha-S1-casein OS=Bos taurus OX=9913 GN=CSN1S1 PE=2 SV=1
DIGSESTEDQAMEDIK_876	B5B3R8	CSN1S1	>tr|B5B3R8|B5B3R8_BOVIN Alpha-S1-casein OS=Bos taurus OX=9913 GN=CSN1S1 PE=2 SV=1
KEPMIGVNQELA_877	B5B3R8	CSN1S1	>tr|B5B3R8|B5B3R8_BOVIN Alpha-S1-casein OS=Bos taurus OX=9913 GN=CSN1S1 PE=2 SV=1
HQGLPQEVLNEN_878	B5B3R8	CSN1S1	>tr|B5B3R8|B5B3R8_BOVIN Alpha-S1-casein OS=Bos taurus OX=9913 GN=CSN1S1 PE=2 SV=1
DIGSESTEDQAMEDIKQME_879	B5B3R8	CSN1S1	>tr|B5B3R8|B5B3R8_BOVIN Alpha-S1-casein OS=Bos taurus OX=9913 GN=CSN1S1 PE=2 SV=1
DIGSESTEDQAMEDIKQ_880	B5B3R8	CSN1S1	>tr|B5B3R8|B5B3R8_BOVIN Alpha-S1-casein OS=Bos taurus OX=9913 GN=CSN1S1 PE=2 SV=1
PNPIGSENSG_881	B5B3R8	CSN1S1	>tr|B5B3R8|B5B3R8_BOVIN Alpha-S1-casein OS=Bos taurus OX=9913 GN=CSN1S1 PE=2 SV=1
LSKDIGSESTE_882	B5B3R8	CSN1S1	>tr|B5B3R8|B5B3R8_BOVIN Alpha-S1-casein OS=Bos taurus OX=9913 GN=CSN1S1 PE=2 SV=1
FSDIPNPIGSENSGK_883	B5B3R8	CSN1S1	>tr|B5B3R8|B5B3R8_BOVIN Alpha-S1-casein OS=Bos taurus OX=9913 GN=CSN1S1 PE=2 SV=1
DQAMEDIKQMEAESIS_884	B5B3R8	CSN1S1	>tr|B5B3R8|B5B3R8_BOVIN Alpha-S1-casein OS=Bos taurus OX=9913 GN=CSN1S1 PE=2 SV=1
HIQKDDVPSE_885	B5B3R8	CSN1S1	>tr|B5B3R8|B5B3R8_BOVIN Alpha-S1-casein OS=Bos taurus OX=9913 GN=CSN1S1 PE=2 SV=1
TDAPSFSDIPNPIGSENSG_886	B5B3R8	CSN1S1	>tr|B5B3R8|B5B3R8_BOVIN Alpha-S1-casein OS=Bos taurus OX=9913 GN=CSN1S1 PE=2 SV=1
EGIHAQQKEPM_887	B5B3R8	CSN1S1	>tr|B5B3R8|B5B3R8_BOVIN Alpha-S1-casein OS=Bos taurus OX=9913 GN=CSN1S1 PE=2 SV=1
ELSKDIGSESTE_888	B5B3R8	CSN1S1	>tr|B5B3R8|B5B3R8_BOVIN Alpha-S1-casein OS=Bos taurus OX=9913 GN=CSN1S1 PE=2 SV=1
ESTEDQAMEDIKQM_889	B5B3R8	CSN1S1	>tr|B5B3R8|B5B3R8_BOVIN Alpha-S1-casein OS=Bos taurus OX=9913 GN=CSN1S1 PE=2 SV=1
KEPMIGVNQEL_891	B5B3R8	CSN1S1	>tr|B5B3R8|B5B3R8_BOVIN Alpha-S1-casein OS=Bos taurus OX=9913 GN=CSN1S1 PE=2 SV=1
TDAPSFSDIPNPIGSENSGK_892	B5B3R8	CSN1S1	>tr|B5B3R8|B5B3R8_BOVIN Alpha-S1-casein OS=Bos taurus OX=9913 GN=CSN1S1 PE=2 SV=1
IPNPIGSENSG_894	B5B3R8	CSN1S1	>tr|B5B3R8|B5B3R8_BOVIN Alpha-S1-casein OS=Bos taurus OX=9913 GN=CSN1S1 PE=2 SV=1
DIGSESTEDQAMEDIKQMEA_895	B5B3R8	CSN1S1	>tr|B5B3R8|B5B3R8_BOVIN Alpha-S1-casein OS=Bos taurus OX=9913 GN=CSN1S1 PE=2 SV=1
EDQAMEDIKQMEAE_896	B5B3R8	CSN1S1	>tr|B5B3R8|B5B3R8_BOVIN Alpha-S1-casein OS=Bos taurus OX=9913 GN=CSN1S1 PE=2 SV=1
AMEDIKQME_897	B5B3R8	CSN1S1	>tr|B5B3R8|B5B3R8_BOVIN Alpha-S1-casein OS=Bos taurus OX=9913 GN=CSN1S1 PE=2 SV=1
MEDIKQME_898	B5B3R8	CSN1S1	>tr|B5B3R8|B5B3R8_BOVIN Alpha-S1-casein OS=Bos taurus OX=9913 GN=CSN1S1 PE=2 SV=1
STEDQAMEDIKQ_899	B5B3R8	CSN1S1	>tr|B5B3R8|B5B3R8_BOVIN Alpha-S1-casein OS=Bos taurus OX=9913 GN=CSN1S1 PE=2 SV=1
TEDQAMEDIKQMEAE_900	B5B3R8	CSN1S1	>tr|B5B3R8|B5B3R8_BOVIN Alpha-S1-casein OS=Bos taurus OX=9913 GN=CSN1S1 PE=2 SV=1
IGSESTEDQAMEDIKQM_901	B5B3R8	CSN1S1	>tr|B5B3R8|B5B3R8_BOVIN Alpha-S1-casein OS=Bos taurus OX=9913 GN=CSN1S1 PE=2 SV=1
EDQAMEDIKQM_902	B5B3R8	CSN1S1	>tr|B5B3R8|B5B3R8_BOVIN Alpha-S1-casein OS=Bos taurus OX=9913 GN=CSN1S1 PE=2 SV=1
SKDIGSESTEDQAM_903	B5B3R8	CSN1S1	>tr|B5B3R8|B5B3R8_BOVIN Alpha-S1-casein OS=Bos taurus OX=9913 GN=CSN1S1 PE=2 SV=1
STEDQAMEDIKQM_904	B5B3R8	CSN1S1	>tr|B5B3R8|B5B3R8_BOVIN Alpha-S1-casein OS=Bos taurus OX=9913 GN=CSN1S1 PE=2 SV=1
LSKDIGSESTEDQ_905	B5B3R8	CSN1S1	>tr|B5B3R8|B5B3R8_BOVIN Alpha-S1-casein OS=Bos taurus OX=9913 GN=CSN1S1 PE=2 SV=1
TDAPSFSDIPNPI_906	B5B3R8	CSN1S1	>tr|B5B3R8|B5B3R8_BOVIN Alpha-S1-casein OS=Bos taurus OX=9913 GN=CSN1S1 PE=2 SV=1
VNELSKDIGSEST_907	B5B3R8	CSN1S1	>tr|B5B3R8|B5B3R8_BOVIN Alpha-S1-casein OS=Bos taurus OX=9913 GN=CSN1S1 PE=2 SV=1
EPMIGVNQ_908	B5B3R8	CSN1S1	>tr|B5B3R8|B5B3R8_BOVIN Alpha-S1-casein OS=Bos taurus OX=9913 GN=CSN1S1 PE=2 SV=1
GIHAQQKEPM_909	B5B3R8	CSN1S1	>tr|B5B3R8|B5B3R8_BOVIN Alpha-S1-casein OS=Bos taurus OX=9913 GN=CSN1S1 PE=2 SV=1
TEDQAMEDIKQM_910	B5B3R8	CSN1S1	>tr|B5B3R8|B5B3R8_BOVIN Alpha-S1-casein OS=Bos taurus OX=9913 GN=CSN1S1 PE=2 SV=1
QAMEDIKQMEAE_911	B5B3R8	CSN1S1	>tr|B5B3R8|B5B3R8_BOVIN Alpha-S1-casein OS=Bos taurus OX=9913 GN=CSN1S1 PE=2 SV=1
EDIKQME_912	B5B3R8	CSN1S1	>tr|B5B3R8|B5B3R8_BOVIN Alpha-S1-casein OS=Bos taurus OX=9913 GN=CSN1S1 PE=2 SV=1
ESTEDQAMEDIKQ_913	B5B3R8	CSN1S1	>tr|B5B3R8|B5B3R8_BOVIN Alpha-S1-casein OS=Bos taurus OX=9913 GN=CSN1S1 PE=2 SV=1
ESTEDQAMEDIK_914	B5B3R8	CSN1S1	>tr|B5B3R8|B5B3R8_BOVIN Alpha-S1-casein OS=Bos taurus OX=9913 GN=CSN1S1 PE=2 SV=1
SKDIGSESTEDQ_915	B5B3R8	CSN1S1	>tr|B5B3R8|B5B3R8_BOVIN Alpha-S1-casein OS=Bos taurus OX=9913 GN=CSN1S1 PE=2 SV=1
MEDIKQMEAE_916	B5B3R8	CSN1S1	>tr|B5B3R8|B5B3R8_BOVIN Alpha-S1-casein OS=Bos taurus OX=9913 GN=CSN1S1 PE=2 SV=1
SKDIGSESTEDQAME_917	B5B3R8	CSN1S1	>tr|B5B3R8|B5B3R8_BOVIN Alpha-S1-casein OS=Bos taurus OX=9913 GN=CSN1S1 PE=2 SV=1
IGSESTEDQAMEDIK_918	B5B3R8	CSN1S1	>tr|B5B3R8|B5B3R8_BOVIN Alpha-S1-casein OS=Bos taurus OX=9913 GN=CSN1S1 PE=2 SV=1
AMEDIKQ_919	B5B3R8	CSN1S1	>tr|B5B3R8|B5B3R8_BOVIN Alpha-S1-casein OS=Bos taurus OX=9913 GN=CSN1S1 PE=2 SV=1
STEDQAMEDIKQME_920	B5B3R8	CSN1S1	>tr|B5B3R8|B5B3R8_BOVIN Alpha-S1-casein OS=Bos taurus OX=9913 GN=CSN1S1 PE=2 SV=1
PNPIGSENSGK_921	B5B3R8	CSN1S1	>tr|B5B3R8|B5B3R8_BOVIN Alpha-S1-casein OS=Bos taurus OX=9913 GN=CSN1S1 PE=2 SV=1
EPMIGVNQEL_922	B5B3R8	CSN1S1	>tr|B5B3R8|B5B3R8_BOVIN Alpha-S1-casein OS=Bos taurus OX=9913 GN=CSN1S1 PE=2 SV=1
LHSMKEGIH_923	B5B3R8	CSN1S1	>tr|B5B3R8|B5B3R8_BOVIN Alpha-S1-casein OS=Bos taurus OX=9913 GN=CSN1S1 PE=2 SV=1
EGIHAQQKEPMIGVN_924	B5B3R8	CSN1S1	>tr|B5B3R8|B5B3R8_BOVIN Alpha-S1-casein OS=Bos taurus OX=9913 GN=CSN1S1 PE=2 SV=1
SISSSEEIVPNSVEQK_925	B5B3R8	CSN1S1	>tr|B5B3R8|B5B3R8_BOVIN Alpha-S1-casein OS=Bos taurus OX=9913 GN=CSN1S1 PE=2 SV=1
LHSMKEGIHAQQ_926	B5B3R8	CSN1S1	>tr|B5B3R8|B5B3R8_BOVIN Alpha-S1-casein OS=Bos taurus OX=9913 GN=CSN1S1 PE=2 SV=1
LHSMKEGIHAQ_928	B5B3R8	CSN1S1	>tr|B5B3R8|B5B3R8_BOVIN Alpha-S1-casein OS=Bos taurus OX=9913 GN=CSN1S1 PE=2 SV=1
AQQKEPMIGVNQEL_929	B5B3R8	CSN1S1	>tr|B5B3R8|B5B3R8_BOVIN Alpha-S1-casein OS=Bos taurus OX=9913 GN=CSN1S1 PE=2 SV=1
EPMIGVNQELA_930	B5B3R8	CSN1S1	>tr|B5B3R8|B5B3R8_BOVIN Alpha-S1-casein OS=Bos taurus OX=9913 GN=CSN1S1 PE=2 SV=1
QQKEPMIGVNQELA_931	B5B3R8	CSN1S1	>tr|B5B3R8|B5B3R8_BOVIN Alpha-S1-casein OS=Bos taurus OX=9913 GN=CSN1S1 PE=2 SV=1
VPQLEIVPN_932	B5B3R8	CSN1S1	>tr|B5B3R8|B5B3R8_BOVIN Alpha-S1-casein OS=Bos taurus OX=9913 GN=CSN1S1 PE=2 SV=1
IHAQQKEPMIGVNQE_933	B5B3R8	CSN1S1	>tr|B5B3R8|B5B3R8_BOVIN Alpha-S1-casein OS=Bos taurus OX=9913 GN=CSN1S1 PE=2 SV=1
EEIVPNSVEQKH_934	B5B3R8	CSN1S1	>tr|B5B3R8|B5B3R8_BOVIN Alpha-S1-casein OS=Bos taurus OX=9913 GN=CSN1S1 PE=2 SV=1
SKDIGSESTEDQAMEDIKQMEAE_935	B5B3R8	CSN1S1	>tr|B5B3R8|B5B3R8_BOVIN Alpha-S1-casein OS=Bos taurus OX=9913 GN=CSN1S1 PE=2 SV=1
NELSKDIGSESTE_936	B5B3R8	CSN1S1	>tr|B5B3R8|B5B3R8_BOVIN Alpha-S1-casein OS=Bos taurus OX=9913 GN=CSN1S1 PE=2 SV=1
PNSAEER_937	B5B3R8	CSN1S1	>tr|B5B3R8|B5B3R8_BOVIN Alpha-S1-casein OS=Bos taurus OX=9913 GN=CSN1S1 PE=2 SV=1
EGIHAQQK_938	B5B3R8	CSN1S1	>tr|B5B3R8|B5B3R8_BOVIN Alpha-S1-casein OS=Bos taurus OX=9913 GN=CSN1S1 PE=2 SV=1
AQQKEPMIGV_939	B5B3R8	CSN1S1	>tr|B5B3R8|B5B3R8_BOVIN Alpha-S1-casein OS=Bos taurus OX=9913 GN=CSN1S1 PE=2 SV=1
SKDIGSESTEDQAMEDIKQM_940	B5B3R8	CSN1S1	>tr|B5B3R8|B5B3R8_BOVIN Alpha-S1-casein OS=Bos taurus OX=9913 GN=CSN1S1 PE=2 SV=1
KVPQLEIVPNSAEE_941	B5B3R8	CSN1S1	>tr|B5B3R8|B5B3R8_BOVIN Alpha-S1-casein OS=Bos taurus OX=9913 GN=CSN1S1 PE=2 SV=1
PMIGVNQE_942	B5B3R8	CSN1S1	>tr|B5B3R8|B5B3R8_BOVIN Alpha-S1-casein OS=Bos taurus OX=9913 GN=CSN1S1 PE=2 SV=1
SEEIVPNSVEQKH_943	B5B3R8	CSN1S1	>tr|B5B3R8|B5B3R8_BOVIN Alpha-S1-casein OS=Bos taurus OX=9913 GN=CSN1S1 PE=2 SV=1
LEIVPNSAEER_944	B5B3R8	CSN1S1	>tr|B5B3R8|B5B3R8_BOVIN Alpha-S1-casein OS=Bos taurus OX=9913 GN=CSN1S1 PE=2 SV=1
VNELSKDIGSESTEDQ_945	B5B3R8	CSN1S1	>tr|B5B3R8|B5B3R8_BOVIN Alpha-S1-casein OS=Bos taurus OX=9913 GN=CSN1S1 PE=2 SV=1
SMKEGIHAQQ_946	B5B3R8	CSN1S1	>tr|B5B3R8|B5B3R8_BOVIN Alpha-S1-casein OS=Bos taurus OX=9913 GN=CSN1S1 PE=2 SV=1
FSDIPNPIGSENSG_947	B5B3R8	CSN1S1	>tr|B5B3R8|B5B3R8_BOVIN Alpha-S1-casein OS=Bos taurus OX=9913 GN=CSN1S1 PE=2 SV=1
SAEERLHSM_948	B5B3R8	CSN1S1	>tr|B5B3R8|B5B3R8_BOVIN Alpha-S1-casein OS=Bos taurus OX=9913 GN=CSN1S1 PE=2 SV=1
SKDIGSESTEDQAMEDIK_949	B5B3R8	CSN1S1	>tr|B5B3R8|B5B3R8_BOVIN Alpha-S1-casein OS=Bos taurus OX=9913 GN=CSN1S1 PE=2 SV=1
DIPNPIGSEN_950	B5B3R8	CSN1S1	>tr|B5B3R8|B5B3R8_BOVIN Alpha-S1-casein OS=Bos taurus OX=9913 GN=CSN1S1 PE=2 SV=1
GKEKVNELS_951	B5B3R8	CSN1S1	>tr|B5B3R8|B5B3R8_BOVIN Alpha-S1-casein OS=Bos taurus OX=9913 GN=CSN1S1 PE=2 SV=1
TEDQAMEDIKQME_953	B5B3R8	CSN1S1	>tr|B5B3R8|B5B3R8_BOVIN Alpha-S1-casein OS=Bos taurus OX=9913 GN=CSN1S1 PE=2 SV=1
VNELSKDIGSE_954	B5B3R8	CSN1S1	>tr|B5B3R8|B5B3R8_BOVIN Alpha-S1-casein OS=Bos taurus OX=9913 GN=CSN1S1 PE=2 SV=1
DAPSFSDIPNPIGSENSGK_955	B5B3R8	CSN1S1	>tr|B5B3R8|B5B3R8_BOVIN Alpha-S1-casein OS=Bos taurus OX=9913 GN=CSN1S1 PE=2 SV=1
TDAPSFSDIPNPIGSEN_956	B5B3R8	CSN1S1	>tr|B5B3R8|B5B3R8_BOVIN Alpha-S1-casein OS=Bos taurus OX=9913 GN=CSN1S1 PE=2 SV=1
SESTEDQAMEDIKQM_957	B5B3R8	CSN1S1	>tr|B5B3R8|B5B3R8_BOVIN Alpha-S1-casein OS=Bos taurus OX=9913 GN=CSN1S1 PE=2 SV=1
DIKQMEAE_958	B5B3R8	CSN1S1	>tr|B5B3R8|B5B3R8_BOVIN Alpha-S1-casein OS=Bos taurus OX=9913 GN=CSN1S1 PE=2 SV=1
IGSESTEDQAMEDIKQ_959	B5B3R8	CSN1S1	>tr|B5B3R8|B5B3R8_BOVIN Alpha-S1-casein OS=Bos taurus OX=9913 GN=CSN1S1 PE=2 SV=1
EDIKQMEAE_960	B5B3R8	CSN1S1	>tr|B5B3R8|B5B3R8_BOVIN Alpha-S1-casein OS=Bos taurus OX=9913 GN=CSN1S1 PE=2 SV=1
VNELSKDIGSESTEDQAMEDIKQMEAE_961	B5B3R8	CSN1S1	>tr|B5B3R8|B5B3R8_BOVIN Alpha-S1-casein OS=Bos taurus OX=9913 GN=CSN1S1 PE=2 SV=1
IHAQQKEPMIG_962	B5B3R8	CSN1S1	>tr|B5B3R8|B5B3R8_BOVIN Alpha-S1-casein OS=Bos taurus OX=9913 GN=CSN1S1 PE=2 SV=1
EKVNELSKDIGSESTE_963	B5B3R8	CSN1S1	>tr|B5B3R8|B5B3R8_BOVIN Alpha-S1-casein OS=Bos taurus OX=9913 GN=CSN1S1 PE=2 SV=1
GIHAQQKEPMIGVNQ_964	B5B3R8	CSN1S1	>tr|B5B3R8|B5B3R8_BOVIN Alpha-S1-casein OS=Bos taurus OX=9913 GN=CSN1S1 PE=2 SV=1
GIHAQQKEPMIG_965	B5B3R8	CSN1S1	>tr|B5B3R8|B5B3R8_BOVIN Alpha-S1-casein OS=Bos taurus OX=9913 GN=CSN1S1 PE=2 SV=1
EKVNELSKDIGSEST_966	B5B3R8	CSN1S1	>tr|B5B3R8|B5B3R8_BOVIN Alpha-S1-casein OS=Bos taurus OX=9913 GN=CSN1S1 PE=2 SV=1
HQGLPQEVLN_968	B5B3R8	CSN1S1	>tr|B5B3R8|B5B3R8_BOVIN Alpha-S1-casein OS=Bos taurus OX=9913 GN=CSN1S1 PE=2 SV=1
GIHAQQKEPMIGVNQE_969	B5B3R8	CSN1S1	>tr|B5B3R8|B5B3R8_BOVIN Alpha-S1-casein OS=Bos taurus OX=9913 GN=CSN1S1 PE=2 SV=1
GIHAQQKEPMIGVN_970	B5B3R8	CSN1S1	>tr|B5B3R8|B5B3R8_BOVIN Alpha-S1-casein OS=Bos taurus OX=9913 GN=CSN1S1 PE=2 SV=1
EIVPNSAEER_971	B5B3R8	CSN1S1	>tr|B5B3R8|B5B3R8_BOVIN Alpha-S1-casein OS=Bos taurus OX=9913 GN=CSN1S1 PE=2 SV=1
IHAQQKEPMIGVNQ_972	B5B3R8	CSN1S1	>tr|B5B3R8|B5B3R8_BOVIN Alpha-S1-casein OS=Bos taurus OX=9913 GN=CSN1S1 PE=2 SV=1
SMKEGIHAQ_973	B5B3R8	CSN1S1	>tr|B5B3R8|B5B3R8_BOVIN Alpha-S1-casein OS=Bos taurus OX=9913 GN=CSN1S1 PE=2 SV=1
EGIHAQQKEPMIGVNQELA_974	B5B3R8	CSN1S1	>tr|B5B3R8|B5B3R8_BOVIN Alpha-S1-casein OS=Bos taurus OX=9913 GN=CSN1S1 PE=2 SV=1
HAQQKEPMIGVN_975	B5B3R8	CSN1S1	>tr|B5B3R8|B5B3R8_BOVIN Alpha-S1-casein OS=Bos taurus OX=9913 GN=CSN1S1 PE=2 SV=1
HAQQKEPMIGVNQE_977	B5B3R8	CSN1S1	>tr|B5B3R8|B5B3R8_BOVIN Alpha-S1-casein OS=Bos taurus OX=9913 GN=CSN1S1 PE=2 SV=1
SKDIGSESTEDQAMEDIKQ_978	B5B3R8	CSN1S1	>tr|B5B3R8|B5B3R8_BOVIN Alpha-S1-casein OS=Bos taurus OX=9913 GN=CSN1S1 PE=2 SV=1
DAPSFSDIPNPIGSENSG_979	B5B3R8	CSN1S1	>tr|B5B3R8|B5B3R8_BOVIN Alpha-S1-casein OS=Bos taurus OX=9913 GN=CSN1S1 PE=2 SV=1
EKVNELSKDIGSE_980	B5B3R8	CSN1S1	>tr|B5B3R8|B5B3R8_BOVIN Alpha-S1-casein OS=Bos taurus OX=9913 GN=CSN1S1 PE=2 SV=1
DIPNPIGSENSGKTTMPL_981	B5B3R8	CSN1S1	>tr|B5B3R8|B5B3R8_BOVIN Alpha-S1-casein OS=Bos taurus OX=9913 GN=CSN1S1 PE=2 SV=1
IHAQQKEPMIGVN_983	B5B3R8	CSN1S1	>tr|B5B3R8|B5B3R8_BOVIN Alpha-S1-casein OS=Bos taurus OX=9913 GN=CSN1S1 PE=2 SV=1
VPQLEIVPNSAEE_984	B5B3R8	CSN1S1	>tr|B5B3R8|B5B3R8_BOVIN Alpha-S1-casein OS=Bos taurus OX=9913 GN=CSN1S1 PE=2 SV=1
MDKNELVQK_1098	P63103	YWHAZ	>sp|P63103|1433Z_BOVIN 14-3-3 protein zeta/delta OS=Bos taurus OX=9913 GN=YWHAZ PE=1 SV=1
VVSSIEQKTEGAEK_1099	P63103	YWHAZ	>sp|P63103|1433Z_BOVIN 14-3-3 protein zeta/delta OS=Bos taurus OX=9913 GN=YWHAZ PE=1 SV=1
NMAINPSKENL_1104	P02663	CSN1S2	>sp|P02663|CASA2_BOVIN Alpha-S2-casein OS=Bos taurus OX=9913 GN=CSN1S2 PE=1 SV=2
LTEEEKNRLN_1105	P02663	CSN1S2	>sp|P02663|CASA2_BOVIN Alpha-S2-casein OS=Bos taurus OX=9913 GN=CSN1S2 PE=1 SV=2
VPITPTLNREQ_1106	P02663	CSN1S2	>sp|P02663|CASA2_BOVIN Alpha-S2-casein OS=Bos taurus OX=9913 GN=CSN1S2 PE=1 SV=2
TVDDKHYQ_1107	P02663	CSN1S2	>sp|P02663|CASA2_BOVIN Alpha-S2-casein OS=Bos taurus OX=9913 GN=CSN1S2 PE=1 SV=2
NTMEHVSSSEES_1108	P02663	CSN1S2	>sp|P02663|CASA2_BOVIN Alpha-S2-casein OS=Bos taurus OX=9913 GN=CSN1S2 PE=1 SV=2
EQLSTSEENSKKT_1109	P02663	CSN1S2	>sp|P02663|CASA2_BOVIN Alpha-S2-casein OS=Bos taurus OX=9913 GN=CSN1S2 PE=1 SV=2
VDDKHYQ_1110	P02663	CSN1S2	>sp|P02663|CASA2_BOVIN Alpha-S2-casein OS=Bos taurus OX=9913 GN=CSN1S2 PE=1 SV=2
TMEHVSSSEES_1111	P02663	CSN1S2	>sp|P02663|CASA2_BOVIN Alpha-S2-casein OS=Bos taurus OX=9913 GN=CSN1S2 PE=1 SV=2
TKLTEEEK_1112	P02663	CSN1S2	>sp|P02663|CASA2_BOVIN Alpha-S2-casein OS=Bos taurus OX=9913 GN=CSN1S2 PE=1 SV=2
ITVDDKHYQ_1113	P02663	CSN1S2	>sp|P02663|CASA2_BOVIN Alpha-S2-casein OS=Bos taurus OX=9913 GN=CSN1S2 PE=1 SV=2
EESAEVATEEVK_1114	P02663	CSN1S2	>sp|P02663|CASA2_BOVIN Alpha-S2-casein OS=Bos taurus OX=9913 GN=CSN1S2 PE=1 SV=2
KTVDMESTEV_1115	P02663	CSN1S2	>sp|P02663|CASA2_BOVIN Alpha-S2-casein OS=Bos taurus OX=9913 GN=CSN1S2 PE=1 SV=2
NAVPITPTLNRE_1116	P02663	CSN1S2	>sp|P02663|CASA2_BOVIN Alpha-S2-casein OS=Bos taurus OX=9913 GN=CSN1S2 PE=1 SV=2
SIGSSSEESAEVATEEV_1117	P02663	CSN1S2	>sp|P02663|CASA2_BOVIN Alpha-S2-casein OS=Bos taurus OX=9913 GN=CSN1S2 PE=1 SV=2
NAVPITPTLNREQ_1119	P02663	CSN1S2	>sp|P02663|CASA2_BOVIN Alpha-S2-casein OS=Bos taurus OX=9913 GN=CSN1S2 PE=1 SV=2
KITVDDKH_1120	P02663	CSN1S2	>sp|P02663|CASA2_BOVIN Alpha-S2-casein OS=Bos taurus OX=9913 GN=CSN1S2 PE=1 SV=2
KITVDDKHYQ_1121	P02663	CSN1S2	>sp|P02663|CASA2_BOVIN Alpha-S2-casein OS=Bos taurus OX=9913 GN=CSN1S2 PE=1 SV=2
SIGSSSEESAEVATEEVK_1122	P02663	CSN1S2	>sp|P02663|CASA2_BOVIN Alpha-S2-casein OS=Bos taurus OX=9913 GN=CSN1S2 PE=1 SV=2
TVDMESTEVFTKKT_1123	P02663	CSN1S2	>sp|P02663|CASA2_BOVIN Alpha-S2-casein OS=Bos taurus OX=9913 GN=CSN1S2 PE=1 SV=2
EQLSTSEENSKK_1124	P02663	CSN1S2	>sp|P02663|CASA2_BOVIN Alpha-S2-casein OS=Bos taurus OX=9913 GN=CSN1S2 PE=1 SV=2
KNTMEHVSSSEES_1125	P02663	CSN1S2	>sp|P02663|CASA2_BOVIN Alpha-S2-casein OS=Bos taurus OX=9913 GN=CSN1S2 PE=1 SV=2
TVDMESTEVFTKK_1126	P02663	CSN1S2	>sp|P02663|CASA2_BOVIN Alpha-S2-casein OS=Bos taurus OX=9913 GN=CSN1S2 PE=1 SV=2
KNTMEHVSSSEESI_1127	P02663	CSN1S2	>sp|P02663|CASA2_BOVIN Alpha-S2-casein OS=Bos taurus OX=9913 GN=CSN1S2 PE=1 SV=2
DMESTEVFTKKT_1128	P02663	CSN1S2	>sp|P02663|CASA2_BOVIN Alpha-S2-casein OS=Bos taurus OX=9913 GN=CSN1S2 PE=1 SV=2
TEEVKITVDDK_1129	P02663	CSN1S2	>sp|P02663|CASA2_BOVIN Alpha-S2-casein OS=Bos taurus OX=9913 GN=CSN1S2 PE=1 SV=2
KLTEEEKN_1130	P02663	CSN1S2	>sp|P02663|CASA2_BOVIN Alpha-S2-casein OS=Bos taurus OX=9913 GN=CSN1S2 PE=1 SV=2
RNAVPITPTLN_1132	P02663	CSN1S2	>sp|P02663|CASA2_BOVIN Alpha-S2-casein OS=Bos taurus OX=9913 GN=CSN1S2 PE=1 SV=2
KITVDDK_1133	P02663	CSN1S2	>sp|P02663|CASA2_BOVIN Alpha-S2-casein OS=Bos taurus OX=9913 GN=CSN1S2 PE=1 SV=2
EQLSTSEENSKKTVDM_1134	P02663	CSN1S2	>sp|P02663|CASA2_BOVIN Alpha-S2-casein OS=Bos taurus OX=9913 GN=CSN1S2 PE=1 SV=2
VPITPTLNRE_1135	P02663	CSN1S2	>sp|P02663|CASA2_BOVIN Alpha-S2-casein OS=Bos taurus OX=9913 GN=CSN1S2 PE=1 SV=2
EQLSTSEENSKKTVDMESTEV_1136	P02663	CSN1S2	>sp|P02663|CASA2_BOVIN Alpha-S2-casein OS=Bos taurus OX=9913 GN=CSN1S2 PE=1 SV=2
TKLTEEEKNRLN_1137	P02663	CSN1S2	>sp|P02663|CASA2_BOVIN Alpha-S2-casein OS=Bos taurus OX=9913 GN=CSN1S2 PE=1 SV=2
VDMESTEVFTKKT_1138	P02663	CSN1S2	>sp|P02663|CASA2_BOVIN Alpha-S2-casein OS=Bos taurus OX=9913 GN=CSN1S2 PE=1 SV=2
ITVDDKHYQKA_1140	P02663	CSN1S2	>sp|P02663|CASA2_BOVIN Alpha-S2-casein OS=Bos taurus OX=9913 GN=CSN1S2 PE=1 SV=2
RNAVPITPT_1141	P02663	CSN1S2	>sp|P02663|CASA2_BOVIN Alpha-S2-casein OS=Bos taurus OX=9913 GN=CSN1S2 PE=1 SV=2
AMKPWIQPK_1142	P02663	CSN1S2	>sp|P02663|CASA2_BOVIN Alpha-S2-casein OS=Bos taurus OX=9913 GN=CSN1S2 PE=1 SV=2
TEEEKNRLN_1143	P02663	CSN1S2	>sp|P02663|CASA2_BOVIN Alpha-S2-casein OS=Bos taurus OX=9913 GN=CSN1S2 PE=1 SV=2
AINPSKENL_1145	P02663	CSN1S2	>sp|P02663|CASA2_BOVIN Alpha-S2-casein OS=Bos taurus OX=9913 GN=CSN1S2 PE=1 SV=2
KLTEEEK_1146	P02663	CSN1S2	>sp|P02663|CASA2_BOVIN Alpha-S2-casein OS=Bos taurus OX=9913 GN=CSN1S2 PE=1 SV=2
LTEEEKNRL_1147	P02663	CSN1S2	>sp|P02663|CASA2_BOVIN Alpha-S2-casein OS=Bos taurus OX=9913 GN=CSN1S2 PE=1 SV=2
EHVSSSEESII_1149	P02663	CSN1S2	>sp|P02663|CASA2_BOVIN Alpha-S2-casein OS=Bos taurus OX=9913 GN=CSN1S2 PE=1 SV=2
PITPTLNRE_1150	P02663	CSN1S2	>sp|P02663|CASA2_BOVIN Alpha-S2-casein OS=Bos taurus OX=9913 GN=CSN1S2 PE=1 SV=2
ITVDDKHY_1151	P02663	CSN1S2	>sp|P02663|CASA2_BOVIN Alpha-S2-casein OS=Bos taurus OX=9913 GN=CSN1S2 PE=1 SV=2
IISQETYKQEK_1153	P02663	CSN1S2	>sp|P02663|CASA2_BOVIN Alpha-S2-casein OS=Bos taurus OX=9913 GN=CSN1S2 PE=1 SV=2
DMESTEVFTKK_1154	P02663	CSN1S2	>sp|P02663|CASA2_BOVIN Alpha-S2-casein OS=Bos taurus OX=9913 GN=CSN1S2 PE=1 SV=2
QLSTSEENSKKT_1155	P02663	CSN1S2	>sp|P02663|CASA2_BOVIN Alpha-S2-casein OS=Bos taurus OX=9913 GN=CSN1S2 PE=1 SV=2
TEEVKITVDDKH_1156	P02663	CSN1S2	>sp|P02663|CASA2_BOVIN Alpha-S2-casein OS=Bos taurus OX=9913 GN=CSN1S2 PE=1 SV=2
DQVKRNAVPITPT_1157	P02663	CSN1S2	>sp|P02663|CASA2_BOVIN Alpha-S2-casein OS=Bos taurus OX=9913 GN=CSN1S2 PE=1 SV=2
NAVPITPTLNR_1159	P02663	CSN1S2	>sp|P02663|CASA2_BOVIN Alpha-S2-casein OS=Bos taurus OX=9913 GN=CSN1S2 PE=1 SV=2
AGAAGGPEEEAEKPV_1228	A0A452DIL1	PCNP	>tr|A0A452DIL1|A0A452DIL1_BOVIN PEST proteolytic signal-containing nuclear protein OS=Bos taurus OX=9913 GN=PCNP PE=4 SV=1
AGAAGGPEEEAEKPVKT_1229	A0A452DIL1	PCNP	>tr|A0A452DIL1|A0A452DIL1_BOVIN PEST proteolytic signal-containing nuclear protein OS=Bos taurus OX=9913 GN=PCNP PE=4 SV=1
HQGVMVGMGQK_1231	P60712	ACTB	>sp|P60712|ACTB_BOVIN Actin, cytoplasmic 1 OS=Bos taurus OX=9913 GN=ACTB PE=1 SV=1
AGDDAPRAVFPS_1232	P60712	ACTB	>sp|P60712|ACTB_BOVIN Actin, cytoplasmic 1 OS=Bos taurus OX=9913 GN=ACTB PE=1 SV=1
VAPEEHPVL_1233	P60712	ACTB	>sp|P60712|ACTB_BOVIN Actin, cytoplasmic 1 OS=Bos taurus OX=9913 GN=ACTB PE=1 SV=1
GQKDSYVGDEAQSK_1234	P60712	ACTB	>sp|P60712|ACTB_BOVIN Actin, cytoplasmic 1 OS=Bos taurus OX=9913 GN=ACTB PE=1 SV=1
DSYVGDEAQSKR_1235	P60712	ACTB	>sp|P60712|ACTB_BOVIN Actin, cytoplasmic 1 OS=Bos taurus OX=9913 GN=ACTB PE=1 SV=1
APLNPKANREK_1236	P60712	ACTB	>sp|P60712|ACTB_BOVIN Actin, cytoplasmic 1 OS=Bos taurus OX=9913 GN=ACTB PE=1 SV=1
KAGFAGDDAPR_1237	P60712	ACTB	>sp|P60712|ACTB_BOVIN Actin, cytoplasmic 1 OS=Bos taurus OX=9913 GN=ACTB PE=1 SV=1
MQKEITALAPST_1238	P60712	ACTB	>sp|P60712|ACTB_BOVIN Actin, cytoplasmic 1 OS=Bos taurus OX=9913 GN=ACTB PE=1 SV=1
ISKQEYDESGPSIVH_1239	P60712	ACTB	>sp|P60712|ACTB_BOVIN Actin, cytoplasmic 1 OS=Bos taurus OX=9913 GN=ACTB PE=1 SV=1
VGMGQKDSYVGDEAQSK_1240	P60712	ACTB	>sp|P60712|ACTB_BOVIN Actin, cytoplasmic 1 OS=Bos taurus OX=9913 GN=ACTB PE=1 SV=1
GQKDSYVGDEAQSKR_1241	P60712	ACTB	>sp|P60712|ACTB_BOVIN Actin, cytoplasmic 1 OS=Bos taurus OX=9913 GN=ACTB PE=1 SV=1
DESGPSIVHR_1243	P60712	ACTB	>sp|P60712|ACTB_BOVIN Actin, cytoplasmic 1 OS=Bos taurus OX=9913 GN=ACTB PE=1 SV=1
GMGQKDSYVGDEAQSKR_1244	P60712	ACTB	>sp|P60712|ACTB_BOVIN Actin, cytoplasmic 1 OS=Bos taurus OX=9913 GN=ACTB PE=1 SV=1
AGIDSSSPEVKG_1256	Q5E9A3	PCBP1	>sp|Q5E9A3|PCBP1_BOVIN Poly(rC)-binding protein 1 OS=Bos taurus OX=9913 GN=PCBP1 PE=2 SV=1
IESPPEINT_1262	P02668	CSN3	>sp|P02668|CASK_BOVIN Kappa-casein OS=Bos taurus OX=9913 GN=CSN3 PE=1 SV=1
KNQDKTEIPTINT_1263	P02668	CSN3	>sp|P02668|CASK_BOVIN Kappa-casein OS=Bos taurus OX=9913 GN=CSN3 PE=1 SV=1
TIASGEPTSTPTTEAVEST_1264	P02668	CSN3	>sp|P02668|CASK_BOVIN Kappa-casein OS=Bos taurus OX=9913 GN=CSN3 PE=1 SV=1
IASGEPTSTPTTEAVEST_1266	P02668	CSN3	>sp|P02668|CASK_BOVIN Kappa-casein OS=Bos taurus OX=9913 GN=CSN3 PE=1 SV=1
ATLEDSPEVIESPPEINT_1268	P02668	CSN3	>sp|P02668|CASK_BOVIN Kappa-casein OS=Bos taurus OX=9913 GN=CSN3 PE=1 SV=1
GEPTSTPTTEAVEST_1269	P02668	CSN3	>sp|P02668|CASK_BOVIN Kappa-casein OS=Bos taurus OX=9913 GN=CSN3 PE=1 SV=1
ESPPEINTV_1270	P02668	CSN3	>sp|P02668|CASK_BOVIN Kappa-casein OS=Bos taurus OX=9913 GN=CSN3 PE=1 SV=1
DKTEIPTINT_1271	P02668	CSN3	>sp|P02668|CASK_BOVIN Kappa-casein OS=Bos taurus OX=9913 GN=CSN3 PE=1 SV=1
MAIPPKKNQDK_1272	P02668	CSN3	>sp|P02668|CASK_BOVIN Kappa-casein OS=Bos taurus OX=9913 GN=CSN3 PE=1 SV=1
NQDKTEIPTIN_1274	P02668	CSN3	>sp|P02668|CASK_BOVIN Kappa-casein OS=Bos taurus OX=9913 GN=CSN3 PE=1 SV=1
EVIESPPEINT_1275	P02668	CSN3	>sp|P02668|CASK_BOVIN Kappa-casein OS=Bos taurus OX=9913 GN=CSN3 PE=1 SV=1
TIASGEPTSTPTTEAVESTV_1276	P02668	CSN3	>sp|P02668|CASK_BOVIN Kappa-casein OS=Bos taurus OX=9913 GN=CSN3 PE=1 SV=1
TIASGEPTSTPTTEAVES_1277	P02668	CSN3	>sp|P02668|CASK_BOVIN Kappa-casein OS=Bos taurus OX=9913 GN=CSN3 PE=1 SV=1
LEDSPEVIESPPEINT_1278	P02668	CSN3	>sp|P02668|CASK_BOVIN Kappa-casein OS=Bos taurus OX=9913 GN=CSN3 PE=1 SV=1
MAIPPKK_1279	P02668	CSN3	>sp|P02668|CASK_BOVIN Kappa-casein OS=Bos taurus OX=9913 GN=CSN3 PE=1 SV=1
DSPEVIESPPEINT_1280	P02668	CSN3	>sp|P02668|CASK_BOVIN Kappa-casein OS=Bos taurus OX=9913 GN=CSN3 PE=1 SV=1
TIASGEPTSTPTTEAVESTVA_1281	P02668	CSN3	>sp|P02668|CASK_BOVIN Kappa-casein OS=Bos taurus OX=9913 GN=CSN3 PE=1 SV=1
INTIASGEPTSTPTTEAVEST_1282	P02668	CSN3	>sp|P02668|CASK_BOVIN Kappa-casein OS=Bos taurus OX=9913 GN=CSN3 PE=1 SV=1
MAIPPKKNQD_1283	P02668	CSN3	>sp|P02668|CASK_BOVIN Kappa-casein OS=Bos taurus OX=9913 GN=CSN3 PE=1 SV=1
TIASGEPTSTPTTEAVE_1284	P02668	CSN3	>sp|P02668|CASK_BOVIN Kappa-casein OS=Bos taurus OX=9913 GN=CSN3 PE=1 SV=1
SPEVIESPPEINT_1285	P02668	CSN3	>sp|P02668|CASK_BOVIN Kappa-casein OS=Bos taurus OX=9913 GN=CSN3 PE=1 SV=1
MAIPPKKNQ_1286	P02668	CSN3	>sp|P02668|CASK_BOVIN Kappa-casein OS=Bos taurus OX=9913 GN=CSN3 PE=1 SV=1
DSPEVIESPPEINTV_1287	P02668	CSN3	>sp|P02668|CASK_BOVIN Kappa-casein OS=Bos taurus OX=9913 GN=CSN3 PE=1 SV=1
SPEVIESPPEINTVQ_1288	P02668	CSN3	>sp|P02668|CASK_BOVIN Kappa-casein OS=Bos taurus OX=9913 GN=CSN3 PE=1 SV=1
PTSTPTTEAV_1289	P02668	CSN3	>sp|P02668|CASK_BOVIN Kappa-casein OS=Bos taurus OX=9913 GN=CSN3 PE=1 SV=1
EDSPEVIESPPEINTVQ_1290	P02668	CSN3	>sp|P02668|CASK_BOVIN Kappa-casein OS=Bos taurus OX=9913 GN=CSN3 PE=1 SV=1
VIESPPEIN_1291	P02668	CSN3	>sp|P02668|CASK_BOVIN Kappa-casein OS=Bos taurus OX=9913 GN=CSN3 PE=1 SV=1
NTIASGEPTSTPTTEAVEST_1292	P02668	CSN3	>sp|P02668|CASK_BOVIN Kappa-casein OS=Bos taurus OX=9913 GN=CSN3 PE=1 SV=1
AIPPKKNQDK_1293	P02668	CSN3	>sp|P02668|CASK_BOVIN Kappa-casein OS=Bos taurus OX=9913 GN=CSN3 PE=1 SV=1
IESPPEINTV_1294	P02668	CSN3	>sp|P02668|CASK_BOVIN Kappa-casein OS=Bos taurus OX=9913 GN=CSN3 PE=1 SV=1
ASGEPTSTPTTEAVESTVATLE_1295	P02668	CSN3	>sp|P02668|CASK_BOVIN Kappa-casein OS=Bos taurus OX=9913 GN=CSN3 PE=1 SV=1
PTSTPTTEAVEST_1296	P02668	CSN3	>sp|P02668|CASK_BOVIN Kappa-casein OS=Bos taurus OX=9913 GN=CSN3 PE=1 SV=1
IASGEPTSTPTTEA_1297	P02668	CSN3	>sp|P02668|CASK_BOVIN Kappa-casein OS=Bos taurus OX=9913 GN=CSN3 PE=1 SV=1
SPPEINTVQ_1298	P02668	CSN3	>sp|P02668|CASK_BOVIN Kappa-casein OS=Bos taurus OX=9913 GN=CSN3 PE=1 SV=1
ESPPEINT_1299	P02668	CSN3	>sp|P02668|CASK_BOVIN Kappa-casein OS=Bos taurus OX=9913 GN=CSN3 PE=1 SV=1
QDKTEIPTINT_1300	P02668	CSN3	>sp|P02668|CASK_BOVIN Kappa-casein OS=Bos taurus OX=9913 GN=CSN3 PE=1 SV=1
TLEDSPEVIESPPEINT_1301	P02668	CSN3	>sp|P02668|CASK_BOVIN Kappa-casein OS=Bos taurus OX=9913 GN=CSN3 PE=1 SV=1
PTSTPTTEA_1302	P02668	CSN3	>sp|P02668|CASK_BOVIN Kappa-casein OS=Bos taurus OX=9913 GN=CSN3 PE=1 SV=1
DSPEVIESPPEINTVQ_1303	P02668	CSN3	>sp|P02668|CASK_BOVIN Kappa-casein OS=Bos taurus OX=9913 GN=CSN3 PE=1 SV=1
TIASGEPTSTPTTEAV_1304	P02668	CSN3	>sp|P02668|CASK_BOVIN Kappa-casein OS=Bos taurus OX=9913 GN=CSN3 PE=1 SV=1
FMAIPPK_1305	P02668	CSN3	>sp|P02668|CASK_BOVIN Kappa-casein OS=Bos taurus OX=9913 GN=CSN3 PE=1 SV=1
IASGEPTSTPTTEAVESTV_1306	P02668	CSN3	>sp|P02668|CASK_BOVIN Kappa-casein OS=Bos taurus OX=9913 GN=CSN3 PE=1 SV=1
SPEVIESPPEINTV_1307	P02668	CSN3	>sp|P02668|CASK_BOVIN Kappa-casein OS=Bos taurus OX=9913 GN=CSN3 PE=1 SV=1
KNQDKTEIPTIN_1308	P02668	CSN3	>sp|P02668|CASK_BOVIN Kappa-casein OS=Bos taurus OX=9913 GN=CSN3 PE=1 SV=1
INTIASGEPTSTPTTEAVE_1309	P02668	CSN3	>sp|P02668|CASK_BOVIN Kappa-casein OS=Bos taurus OX=9913 GN=CSN3 PE=1 SV=1
VIESPPEINTVQVTSTAV_1310	P02668	CSN3	>sp|P02668|CASK_BOVIN Kappa-casein OS=Bos taurus OX=9913 GN=CSN3 PE=1 SV=1
MAIPPKKNQDKTEIPT_1311	P02668	CSN3	>sp|P02668|CASK_BOVIN Kappa-casein OS=Bos taurus OX=9913 GN=CSN3 PE=1 SV=1
AIPPKKNQDKTEIPT_1313	P02668	CSN3	>sp|P02668|CASK_BOVIN Kappa-casein OS=Bos taurus OX=9913 GN=CSN3 PE=1 SV=1
PPKKNQDKTEIPT_1314	P02668	CSN3	>sp|P02668|CASK_BOVIN Kappa-casein OS=Bos taurus OX=9913 GN=CSN3 PE=1 SV=1
IPPKKNQDKTEIPT_1315	P02668	CSN3	>sp|P02668|CASK_BOVIN Kappa-casein OS=Bos taurus OX=9913 GN=CSN3 PE=1 SV=1
LEDSPEVIESPPEINTVQ_1316	P02668	CSN3	>sp|P02668|CASK_BOVIN Kappa-casein OS=Bos taurus OX=9913 GN=CSN3 PE=1 SV=1
KTEIPTINT_1317	P02668	CSN3	>sp|P02668|CASK_BOVIN Kappa-casein OS=Bos taurus OX=9913 GN=CSN3 PE=1 SV=1
DKTEIPTIN_1318	P02668	CSN3	>sp|P02668|CASK_BOVIN Kappa-casein OS=Bos taurus OX=9913 GN=CSN3 PE=1 SV=1
VATLEDSPEVIESPPEINT_1319	P02668	CSN3	>sp|P02668|CASK_BOVIN Kappa-casein OS=Bos taurus OX=9913 GN=CSN3 PE=1 SV=1
VLSRYPSYG_1321	P02668	CSN3	>sp|P02668|CASK_BOVIN Kappa-casein OS=Bos taurus OX=9913 GN=CSN3 PE=1 SV=1
ATLEDSPEVIESPPEINTV_1323	P02668	CSN3	>sp|P02668|CASK_BOVIN Kappa-casein OS=Bos taurus OX=9913 GN=CSN3 PE=1 SV=1
IESPPEINTVQ_1325	P02668	CSN3	>sp|P02668|CASK_BOVIN Kappa-casein OS=Bos taurus OX=9913 GN=CSN3 PE=1 SV=1
FNGTVKAENGK_1360	A0A3Q1M8J9	GAPDH	>tr|A0A3Q1M8J9|A0A3Q1M8J9_BOVIN Glyceraldehyde-3-phosphate dehydrogenase OS=Bos taurus OX=9913 GN=GAPDH PE=1 SV=1
AKETEKDDTGTPIT_1365	A0A3Q1MG98	SLC34A2	>tr|A0A3Q1MG98|A0A3Q1MG98_BOVIN Sodium-dependent phosphate transport protein 2B OS=Bos taurus OX=9913 GN=SLC34A2 PE=3 SV=1
TVKADGEQSAKPE_1366	A0A3Q1MG98	SLC34A2	>tr|A0A3Q1MG98|A0A3Q1MG98_BOVIN Sodium-dependent phosphate transport protein 2B OS=Bos taurus OX=9913 GN=SLC34A2 PE=3 SV=1
KETEKDDTGTPIT_1369	A0A3Q1MG98	SLC34A2	>tr|A0A3Q1MG98|A0A3Q1MG98_BOVIN Sodium-dependent phosphate transport protein 2B OS=Bos taurus OX=9913 GN=SLC34A2 PE=3 SV=1
SAKPAPPKPEPKPK_1371	G3MY00	0	>tr|G3MY00|G3MY00_BOVIN Non-histone chromosomal protein HMG-17 OS=Bos taurus OX=9913 PE=3 SV=2
LSAKPAPPKPEPKPK_1372	G3MY00	0	>tr|G3MY00|G3MY00_BOVIN Non-histone chromosomal protein HMG-17 OS=Bos taurus OX=9913 PE=3 SV=2
ALHVPKAPG_1376	Q3ZCI9	CCT8	>sp|Q3ZCI9|TCPQ_BOVIN T-complex protein 1 subunit theta OS=Bos taurus OX=9913 GN=CCT8 PE=1 SV=3
GSSHTDVIVTENEKTAE_1377	Q2KJH7	ALDH18A1	>tr|Q2KJH7|Q2KJH7_BOVIN Delta-1-pyrroline-5-carboxylate synthase OS=Bos taurus OX=9913 GN=ALDH18A1 PE=2 SV=1
SEVKPAGPTVEQQGEM_1378	Q2KJH7	ALDH18A1	>tr|Q2KJH7|Q2KJH7_BOVIN Delta-1-pyrroline-5-carboxylate synthase OS=Bos taurus OX=9913 GN=ALDH18A1 PE=2 SV=1
GEPIDERGPIKT_1386	A0A452DII8	ATP5F1B	>tr|A0A452DII8|A0A452DII8_BOVIN ATP synthase subunit beta OS=Bos taurus OX=9913 GN=ATP5F1B PE=3 SV=1
DVGGQDKIRPL_1388	A0A3Q1MQE0	ARF4	>tr|A0A3Q1MQE0|A0A3Q1MQE0_BOVIN ADP-ribosylation factor OS=Bos taurus OX=9913 GN=ARF4 PE=1 SV=1
DVGGQDKIRP_1389	A0A3Q1MQE0	ARF4	>tr|A0A3Q1MQE0|A0A3Q1MQE0_BOVIN ADP-ribosylation factor OS=Bos taurus OX=9913 GN=ARF4 PE=1 SV=1
APKPDGPGGGPGGSHMGGN_1391	A0A140T861	FUS	>tr|A0A140T861|A0A140T861_BOVIN FUS RNA binding protein OS=Bos taurus OX=9913 GN=FUS PE=3 SV=2
SSQAAEEEEKVK_1393	F1MM57	MYH14	>tr|F1MM57|F1MM57_BOVIN Myosin heavy chain 14 OS=Bos taurus OX=9913 GN=MYH14 PE=1 SV=3
LQQHIQELETH_1394	F1MM57	MYH14	>tr|F1MM57|F1MM57_BOVIN Myosin heavy chain 14 OS=Bos taurus OX=9913 GN=MYH14 PE=1 SV=3
AQLGPSQPPDLAQAQDEPR_1399	E1BMW9	PURA	>tr|E1BMW9|E1BMW9_BOVIN Purine rich element binding protein A OS=Bos taurus OX=9913 GN=PURA PE=3 SV=2
AQQNNVEHKVET_1400	A0A3Q1M657	RPS7	>tr|A0A3Q1M657|A0A3Q1M657_BOVIN 40S ribosomal protein S7 OS=Bos taurus OX=9913 GN=RPS7 PE=1 SV=1
ASGEPTSTPITEAVESTVAT_1401	E7E1P7	CSN3	>tr|E7E1P7|E7E1P7_BOVIN Kappa-casein (Fragment) OS=Bos taurus OX=9913 GN=CSN3 PE=3 SV=1
TLEASPEVIE_1405	A0A140T8A9	CSN3	>tr|A0A140T8A9|A0A140T8A9_BOVIN Kappa-casein OS=Bos taurus OX=9913 GN=CSN3 PE=3 SV=1
EASPEVIE_1406	A0A140T8A9	CSN3	>tr|A0A140T8A9|A0A140T8A9_BOVIN Kappa-casein OS=Bos taurus OX=9913 GN=CSN3 PE=3 SV=1
TIASGEPTSTPTIEAVEST_1407	A0A140T8A9	CSN3	>tr|A0A140T8A9|A0A140T8A9_BOVIN Kappa-casein OS=Bos taurus OX=9913 GN=CSN3 PE=3 SV=1
EASPEVIESPPEINTVQ_1408	A0A140T8A9	CSN3	>tr|A0A140T8A9|A0A140T8A9_BOVIN Kappa-casein OS=Bos taurus OX=9913 GN=CSN3 PE=3 SV=1
ASGEPTSTPTIEAVES_1409	A0A140T8A9	CSN3	>tr|A0A140T8A9|A0A140T8A9_BOVIN Kappa-casein OS=Bos taurus OX=9913 GN=CSN3 PE=3 SV=1
ASGEPTSTPTIEA_1410	A0A140T8A9	CSN3	>tr|A0A140T8A9|A0A140T8A9_BOVIN Kappa-casein OS=Bos taurus OX=9913 GN=CSN3 PE=3 SV=1
PTSTPTIEAVEST_1411	A0A140T8A9	CSN3	>tr|A0A140T8A9|A0A140T8A9_BOVIN Kappa-casein OS=Bos taurus OX=9913 GN=CSN3 PE=3 SV=1
INTIASGEPTSTPTIEAVEST_1412	A0A140T8A9	CSN3	>tr|A0A140T8A9|A0A140T8A9_BOVIN Kappa-casein OS=Bos taurus OX=9913 GN=CSN3 PE=3 SV=1
EPTSTPTIEAVEST_1413	A0A140T8A9	CSN3	>tr|A0A140T8A9|A0A140T8A9_BOVIN Kappa-casein OS=Bos taurus OX=9913 GN=CSN3 PE=3 SV=1
NTIASGEPTSTPTIEAVEST_1414	A0A140T8A9	CSN3	>tr|A0A140T8A9|A0A140T8A9_BOVIN Kappa-casein OS=Bos taurus OX=9913 GN=CSN3 PE=3 SV=1
VATLEASPEVIESPPEINT_1415	A0A140T8A9	CSN3	>tr|A0A140T8A9|A0A140T8A9_BOVIN Kappa-casein OS=Bos taurus OX=9913 GN=CSN3 PE=3 SV=1
TIASGEPTSTPTIEA_1416	A0A140T8A9	CSN3	>tr|A0A140T8A9|A0A140T8A9_BOVIN Kappa-casein OS=Bos taurus OX=9913 GN=CSN3 PE=3 SV=1
ASPEVIESPPEINTVQ_1417	A0A140T8A9	CSN3	>tr|A0A140T8A9|A0A140T8A9_BOVIN Kappa-casein OS=Bos taurus OX=9913 GN=CSN3 PE=3 SV=1
TIASGEPTSTPTIEAVE_1418	A0A140T8A9	CSN3	>tr|A0A140T8A9|A0A140T8A9_BOVIN Kappa-casein OS=Bos taurus OX=9913 GN=CSN3 PE=3 SV=1
LEASPEVIESPPEINTV_1419	A0A140T8A9	CSN3	>tr|A0A140T8A9|A0A140T8A9_BOVIN Kappa-casein OS=Bos taurus OX=9913 GN=CSN3 PE=3 SV=1
PTSTPTIEAVES_1420	A0A140T8A9	CSN3	>tr|A0A140T8A9|A0A140T8A9_BOVIN Kappa-casein OS=Bos taurus OX=9913 GN=CSN3 PE=3 SV=1
ASGPPVSELITK_1435	A0A452DIF5	H1-2	>tr|A0A452DIF5|A0A452DIF5_BOVIN H1.2 linker histone, cluster member OS=Bos taurus OX=9913 GN=H1-2 PE=3 SV=1
ASGVAVSDGVIKV_1439	B0JYL8	CFL1	>tr|B0JYL8|B0JYL8_BOVIN Cofilin-1 OS=Bos taurus OX=9913 GN=CFL1 PE=2 SV=1
DETHLEAQPTDASAQ_1442	A0A6F8Z1X1	GlyCam1	>tr|A0A6F8Z1X1|A0A6F8Z1X1_BOVIN Glycosylation-dependent cell adhesion molecule 1 OS=Bos taurus OX=9913 GN=GlyCam1 PE=2 SV=1
EDLSKEPSIS_1443	A0A6F8Z1X1	GlyCam1	>tr|A0A6F8Z1X1|A0A6F8Z1X1_BOVIN Glycosylation-dependent cell adhesion molecule 1 OS=Bos taurus OX=9913 GN=GlyCam1 PE=2 SV=1
NLQISNEDLSKEPSIS_1444	A0A6F8Z1X1	GlyCam1	>tr|A0A6F8Z1X1|A0A6F8Z1X1_BOVIN Glycosylation-dependent cell adhesion molecule 1 OS=Bos taurus OX=9913 GN=GlyCam1 PE=2 SV=1
SQNPKLPLS_1445	A0A6F8Z1X1	GlyCam1	>tr|A0A6F8Z1X1|A0A6F8Z1X1_BOVIN Glycosylation-dependent cell adhesion molecule 1 OS=Bos taurus OX=9913 GN=GlyCam1 PE=2 SV=1
DLSKEPSIS_1446	A0A6F8Z1X1	GlyCam1	>tr|A0A6F8Z1X1|A0A6F8Z1X1_BOVIN Glycosylation-dependent cell adhesion molecule 1 OS=Bos taurus OX=9913 GN=GlyCam1 PE=2 SV=1
NLQISNEDLSKEPS_1447	A0A6F8Z1X1	GlyCam1	>tr|A0A6F8Z1X1|A0A6F8Z1X1_BOVIN Glycosylation-dependent cell adhesion molecule 1 OS=Bos taurus OX=9913 GN=GlyCam1 PE=2 SV=1
SREDLISKEQ_1448	A0A6F8Z1X1	GlyCam1	>tr|A0A6F8Z1X1|A0A6F8Z1X1_BOVIN Glycosylation-dependent cell adhesion molecule 1 OS=Bos taurus OX=9913 GN=GlyCam1 PE=2 SV=1
DETHLEAQPTDASA_1453	A0A6F8Z1X1	GlyCam1	>tr|A0A6F8Z1X1|A0A6F8Z1X1_BOVIN Glycosylation-dependent cell adhesion molecule 1 OS=Bos taurus OX=9913 GN=GlyCam1 PE=2 SV=1
ETHLEAQPTDASAQ_1454	A0A6F8Z1X1	GlyCam1	>tr|A0A6F8Z1X1|A0A6F8Z1X1_BOVIN Glycosylation-dependent cell adhesion molecule 1 OS=Bos taurus OX=9913 GN=GlyCam1 PE=2 SV=1
DETHLEAQPTDA_1455	A0A6F8Z1X1	GlyCam1	>tr|A0A6F8Z1X1|A0A6F8Z1X1_BOVIN Glycosylation-dependent cell adhesion molecule 1 OS=Bos taurus OX=9913 GN=GlyCam1 PE=2 SV=1
QPQSQNPKLPLS_1456	A0A6F8Z1X1	GlyCam1	>tr|A0A6F8Z1X1|A0A6F8Z1X1_BOVIN Glycosylation-dependent cell adhesion molecule 1 OS=Bos taurus OX=9913 GN=GlyCam1 PE=2 SV=1
GSEETTEHTPSDASTTEGK_1457	A0A6F8Z1X1	GlyCam1	>tr|A0A6F8Z1X1|A0A6F8Z1X1_BOVIN Glycosylation-dependent cell adhesion molecule 1 OS=Bos taurus OX=9913 GN=GlyCam1 PE=2 SV=1
QISNEDLSKEPS_1458	A0A6F8Z1X1	GlyCam1	>tr|A0A6F8Z1X1|A0A6F8Z1X1_BOVIN Glycosylation-dependent cell adhesion molecule 1 OS=Bos taurus OX=9913 GN=GlyCam1 PE=2 SV=1
LNKPEDETH_1459	A0A6F8Z1X1	GlyCam1	>tr|A0A6F8Z1X1|A0A6F8Z1X1_BOVIN Glycosylation-dependent cell adhesion molecule 1 OS=Bos taurus OX=9913 GN=GlyCam1 PE=2 SV=1
LNKPEDET_1460	A0A6F8Z1X1	GlyCam1	>tr|A0A6F8Z1X1|A0A6F8Z1X1_BOVIN Glycosylation-dependent cell adhesion molecule 1 OS=Bos taurus OX=9913 GN=GlyCam1 PE=2 SV=1
PQSQNPKLP_1461	A0A6F8Z1X1	GlyCam1	>tr|A0A6F8Z1X1|A0A6F8Z1X1_BOVIN Glycosylation-dependent cell adhesion molecule 1 OS=Bos taurus OX=9913 GN=GlyCam1 PE=2 SV=1
DETHLEAQPTDAS_1462	A0A6F8Z1X1	GlyCam1	>tr|A0A6F8Z1X1|A0A6F8Z1X1_BOVIN Glycosylation-dependent cell adhesion molecule 1 OS=Bos taurus OX=9913 GN=GlyCam1 PE=2 SV=1
EETTEHTPSDASTTEG_1463	A0A6F8Z1X1	GlyCam1	>tr|A0A6F8Z1X1|A0A6F8Z1X1_BOVIN Glycosylation-dependent cell adhesion molecule 1 OS=Bos taurus OX=9913 GN=GlyCam1 PE=2 SV=1
SEETTEHTPSDASTTEG_1464	A0A6F8Z1X1	GlyCam1	>tr|A0A6F8Z1X1|A0A6F8Z1X1_BOVIN Glycosylation-dependent cell adhesion molecule 1 OS=Bos taurus OX=9913 GN=GlyCam1 PE=2 SV=1
GSEETTEHTPSDASTTEG_1465	A0A6F8Z1X1	GlyCam1	>tr|A0A6F8Z1X1|A0A6F8Z1X1_BOVIN Glycosylation-dependent cell adhesion molecule 1 OS=Bos taurus OX=9913 GN=GlyCam1 PE=2 SV=1
RNLENTVK_1466	A0A6F8Z1X1	GlyCam1	>tr|A0A6F8Z1X1|A0A6F8Z1X1_BOVIN Glycosylation-dependent cell adhesion molecule 1 OS=Bos taurus OX=9913 GN=GlyCam1 PE=2 SV=1
ISNEDLSKEPSIS_1467	A0A6F8Z1X1	GlyCam1	>tr|A0A6F8Z1X1|A0A6F8Z1X1_BOVIN Glycosylation-dependent cell adhesion molecule 1 OS=Bos taurus OX=9913 GN=GlyCam1 PE=2 SV=1
QISNEDLSKEPSIS_1468	A0A6F8Z1X1	GlyCam1	>tr|A0A6F8Z1X1|A0A6F8Z1X1_BOVIN Glycosylation-dependent cell adhesion molecule 1 OS=Bos taurus OX=9913 GN=GlyCam1 PE=2 SV=1
PQSQNPKLPLS_1469	A0A6F8Z1X1	GlyCam1	>tr|A0A6F8Z1X1|A0A6F8Z1X1_BOVIN Glycosylation-dependent cell adhesion molecule 1 OS=Bos taurus OX=9913 GN=GlyCam1 PE=2 SV=1
ILNKPEDETHLEAQPTDASAQ_1470	A0A6F8Z1X1	GlyCam1	>tr|A0A6F8Z1X1|A0A6F8Z1X1_BOVIN Glycosylation-dependent cell adhesion molecule 1 OS=Bos taurus OX=9913 GN=GlyCam1 PE=2 SV=1
EDLSKEPSISRE_1471	A0A6F8Z1X1	GlyCam1	>tr|A0A6F8Z1X1|A0A6F8Z1X1_BOVIN Glycosylation-dependent cell adhesion molecule 1 OS=Bos taurus OX=9913 GN=GlyCam1 PE=2 SV=1
DLSKEPSISRE_1472	A0A6F8Z1X1	GlyCam1	>tr|A0A6F8Z1X1|A0A6F8Z1X1_BOVIN Glycosylation-dependent cell adhesion molecule 1 OS=Bos taurus OX=9913 GN=GlyCam1 PE=2 SV=1
QPQSQNPKLPL_1473	A0A6F8Z1X1	GlyCam1	>tr|A0A6F8Z1X1|A0A6F8Z1X1_BOVIN Glycosylation-dependent cell adhesion molecule 1 OS=Bos taurus OX=9913 GN=GlyCam1 PE=2 SV=1
REDLISKEQ_1474	A0A6F8Z1X1	GlyCam1	>tr|A0A6F8Z1X1|A0A6F8Z1X1_BOVIN Glycosylation-dependent cell adhesion molecule 1 OS=Bos taurus OX=9913 GN=GlyCam1 PE=2 SV=1
REDLISKE_1475	A0A6F8Z1X1	GlyCam1	>tr|A0A6F8Z1X1|A0A6F8Z1X1_BOVIN Glycosylation-dependent cell adhesion molecule 1 OS=Bos taurus OX=9913 GN=GlyCam1 PE=2 SV=1
DASTTEGKLMELGH_1476	A0A6F8Z1X1	GlyCam1	>tr|A0A6F8Z1X1|A0A6F8Z1X1_BOVIN Glycosylation-dependent cell adhesion molecule 1 OS=Bos taurus OX=9913 GN=GlyCam1 PE=2 SV=1
ILNKPEDETHLEAQPT_1477	A0A6F8Z1X1	GlyCam1	>tr|A0A6F8Z1X1|A0A6F8Z1X1_BOVIN Glycosylation-dependent cell adhesion molecule 1 OS=Bos taurus OX=9913 GN=GlyCam1 PE=2 SV=1
QPQSQNPKLP_1478	A0A6F8Z1X1	GlyCam1	>tr|A0A6F8Z1X1|A0A6F8Z1X1_BOVIN Glycosylation-dependent cell adhesion molecule 1 OS=Bos taurus OX=9913 GN=GlyCam1 PE=2 SV=1
STTEGKLMELGHK_1479	A0A6F8Z1X1	GlyCam1	>tr|A0A6F8Z1X1|A0A6F8Z1X1_BOVIN Glycosylation-dependent cell adhesion molecule 1 OS=Bos taurus OX=9913 GN=GlyCam1 PE=2 SV=1
ETTEHTPSDASTTEGK_1481	A0A6F8Z1X1	GlyCam1	>tr|A0A6F8Z1X1|A0A6F8Z1X1_BOVIN Glycosylation-dependent cell adhesion molecule 1 OS=Bos taurus OX=9913 GN=GlyCam1 PE=2 SV=1
NKPEDET_1482	A0A6F8Z1X1	GlyCam1	>tr|A0A6F8Z1X1|A0A6F8Z1X1_BOVIN Glycosylation-dependent cell adhesion molecule 1 OS=Bos taurus OX=9913 GN=GlyCam1 PE=2 SV=1
EHTPSDASTTEGK_1483	A0A6F8Z1X1	GlyCam1	>tr|A0A6F8Z1X1|A0A6F8Z1X1_BOVIN Glycosylation-dependent cell adhesion molecule 1 OS=Bos taurus OX=9913 GN=GlyCam1 PE=2 SV=1
EHTPSDASTTEGKLM_1484	A0A6F8Z1X1	GlyCam1	>tr|A0A6F8Z1X1|A0A6F8Z1X1_BOVIN Glycosylation-dependent cell adhesion molecule 1 OS=Bos taurus OX=9913 GN=GlyCam1 PE=2 SV=1
TPSDASTTEGKLM_1485	A0A6F8Z1X1	GlyCam1	>tr|A0A6F8Z1X1|A0A6F8Z1X1_BOVIN Glycosylation-dependent cell adhesion molecule 1 OS=Bos taurus OX=9913 GN=GlyCam1 PE=2 SV=1
LSKEPSIS_1486	A0A6F8Z1X1	GlyCam1	>tr|A0A6F8Z1X1|A0A6F8Z1X1_BOVIN Glycosylation-dependent cell adhesion molecule 1 OS=Bos taurus OX=9913 GN=GlyCam1 PE=2 SV=1
NKPEDETHLEAQPT_1487	A0A6F8Z1X1	GlyCam1	>tr|A0A6F8Z1X1|A0A6F8Z1X1_BOVIN Glycosylation-dependent cell adhesion molecule 1 OS=Bos taurus OX=9913 GN=GlyCam1 PE=2 SV=1
LQISNEDLSKEPS_1488	A0A6F8Z1X1	GlyCam1	>tr|A0A6F8Z1X1|A0A6F8Z1X1_BOVIN Glycosylation-dependent cell adhesion molecule 1 OS=Bos taurus OX=9913 GN=GlyCam1 PE=2 SV=1
NKPEDETH_1489	A0A6F8Z1X1	GlyCam1	>tr|A0A6F8Z1X1|A0A6F8Z1X1_BOVIN Glycosylation-dependent cell adhesion molecule 1 OS=Bos taurus OX=9913 GN=GlyCam1 PE=2 SV=1
STTEGKLMEL_1490	A0A6F8Z1X1	GlyCam1	>tr|A0A6F8Z1X1|A0A6F8Z1X1_BOVIN Glycosylation-dependent cell adhesion molecule 1 OS=Bos taurus OX=9913 GN=GlyCam1 PE=2 SV=1
TPSDASTTEGKLME_1491	A0A6F8Z1X1	GlyCam1	>tr|A0A6F8Z1X1|A0A6F8Z1X1_BOVIN Glycosylation-dependent cell adhesion molecule 1 OS=Bos taurus OX=9913 GN=GlyCam1 PE=2 SV=1
TEHTPSDASTTEGK_1492	A0A6F8Z1X1	GlyCam1	>tr|A0A6F8Z1X1|A0A6F8Z1X1_BOVIN Glycosylation-dependent cell adhesion molecule 1 OS=Bos taurus OX=9913 GN=GlyCam1 PE=2 SV=1
SEETTEHTPSDASTTEGKLM_1493	A0A6F8Z1X1	GlyCam1	>tr|A0A6F8Z1X1|A0A6F8Z1X1_BOVIN Glycosylation-dependent cell adhesion molecule 1 OS=Bos taurus OX=9913 GN=GlyCam1 PE=2 SV=1
EHTPSDASTTEG_1494	A0A6F8Z1X1	GlyCam1	>tr|A0A6F8Z1X1|A0A6F8Z1X1_BOVIN Glycosylation-dependent cell adhesion molecule 1 OS=Bos taurus OX=9913 GN=GlyCam1 PE=2 SV=1
ILNKPEDETHLE_1496	A0A6F8Z1X1	GlyCam1	>tr|A0A6F8Z1X1|A0A6F8Z1X1_BOVIN Glycosylation-dependent cell adhesion molecule 1 OS=Bos taurus OX=9913 GN=GlyCam1 PE=2 SV=1
SRQPQSQNPKLPLS_1497	A0A6F8Z1X1	GlyCam1	>tr|A0A6F8Z1X1|A0A6F8Z1X1_BOVIN Glycosylation-dependent cell adhesion molecule 1 OS=Bos taurus OX=9913 GN=GlyCam1 PE=2 SV=1
SREDLISKE_1498	A0A6F8Z1X1	GlyCam1	>tr|A0A6F8Z1X1|A0A6F8Z1X1_BOVIN Glycosylation-dependent cell adhesion molecule 1 OS=Bos taurus OX=9913 GN=GlyCam1 PE=2 SV=1
SRQPQSQNPKLP_1499	A0A6F8Z1X1	GlyCam1	>tr|A0A6F8Z1X1|A0A6F8Z1X1_BOVIN Glycosylation-dependent cell adhesion molecule 1 OS=Bos taurus OX=9913 GN=GlyCam1 PE=2 SV=1
NLQISNEDLSK_1500	A0A6F8Z1X1	GlyCam1	>tr|A0A6F8Z1X1|A0A6F8Z1X1_BOVIN Glycosylation-dependent cell adhesion molecule 1 OS=Bos taurus OX=9913 GN=GlyCam1 PE=2 SV=1
LQISNEDLSKEPSIS_1501	A0A6F8Z1X1	GlyCam1	>tr|A0A6F8Z1X1|A0A6F8Z1X1_BOVIN Glycosylation-dependent cell adhesion molecule 1 OS=Bos taurus OX=9913 GN=GlyCam1 PE=2 SV=1
REDLISK_1502	A0A6F8Z1X1	GlyCam1	>tr|A0A6F8Z1X1|A0A6F8Z1X1_BOVIN Glycosylation-dependent cell adhesion molecule 1 OS=Bos taurus OX=9913 GN=GlyCam1 PE=2 SV=1
LNKPEDETHLEAQPT_1504	A0A6F8Z1X1	GlyCam1	>tr|A0A6F8Z1X1|A0A6F8Z1X1_BOVIN Glycosylation-dependent cell adhesion molecule 1 OS=Bos taurus OX=9913 GN=GlyCam1 PE=2 SV=1
STTEGKLMELGH_1505	A0A6F8Z1X1	GlyCam1	>tr|A0A6F8Z1X1|A0A6F8Z1X1_BOVIN Glycosylation-dependent cell adhesion molecule 1 OS=Bos taurus OX=9913 GN=GlyCam1 PE=2 SV=1
RNLENTVKET_1506	A0A6F8Z1X1	GlyCam1	>tr|A0A6F8Z1X1|A0A6F8Z1X1_BOVIN Glycosylation-dependent cell adhesion molecule 1 OS=Bos taurus OX=9913 GN=GlyCam1 PE=2 SV=1
RQPQSQNPKLP_1507	A0A6F8Z1X1	GlyCam1	>tr|A0A6F8Z1X1|A0A6F8Z1X1_BOVIN Glycosylation-dependent cell adhesion molecule 1 OS=Bos taurus OX=9913 GN=GlyCam1 PE=2 SV=1
DASTTEGKLMEL_1508	A0A6F8Z1X1	GlyCam1	>tr|A0A6F8Z1X1|A0A6F8Z1X1_BOVIN Glycosylation-dependent cell adhesion molecule 1 OS=Bos taurus OX=9913 GN=GlyCam1 PE=2 SV=1
ISREDLISKEQ_1509	A0A6F8Z1X1	GlyCam1	>tr|A0A6F8Z1X1|A0A6F8Z1X1_BOVIN Glycosylation-dependent cell adhesion molecule 1 OS=Bos taurus OX=9913 GN=GlyCam1 PE=2 SV=1
TLGSEETTEHTPSDASTTEGK_1510	A0A6F8Z1X1	GlyCam1	>tr|A0A6F8Z1X1|A0A6F8Z1X1_BOVIN Glycosylation-dependent cell adhesion molecule 1 OS=Bos taurus OX=9913 GN=GlyCam1 PE=2 SV=1
ILNKPEDETHLEAQPTDA_1511	A0A6F8Z1X1	GlyCam1	>tr|A0A6F8Z1X1|A0A6F8Z1X1_BOVIN Glycosylation-dependent cell adhesion molecule 1 OS=Bos taurus OX=9913 GN=GlyCam1 PE=2 SV=1
NLENTVKETIK_1512	A0A6F8Z1X1	GlyCam1	>tr|A0A6F8Z1X1|A0A6F8Z1X1_BOVIN Glycosylation-dependent cell adhesion molecule 1 OS=Bos taurus OX=9913 GN=GlyCam1 PE=2 SV=1
TLGSEETTEHTPS_1513	A0A6F8Z1X1	GlyCam1	>tr|A0A6F8Z1X1|A0A6F8Z1X1_BOVIN Glycosylation-dependent cell adhesion molecule 1 OS=Bos taurus OX=9913 GN=GlyCam1 PE=2 SV=1
LSKEPSISRE_1514	A0A6F8Z1X1	GlyCam1	>tr|A0A6F8Z1X1|A0A6F8Z1X1_BOVIN Glycosylation-dependent cell adhesion molecule 1 OS=Bos taurus OX=9913 GN=GlyCam1 PE=2 SV=1
LNKPEDETHLEAQPTDASAQ_1515	A0A6F8Z1X1	GlyCam1	>tr|A0A6F8Z1X1|A0A6F8Z1X1_BOVIN Glycosylation-dependent cell adhesion molecule 1 OS=Bos taurus OX=9913 GN=GlyCam1 PE=2 SV=1
NKPEDETHLEAQPTDASAQ_1516	A0A6F8Z1X1	GlyCam1	>tr|A0A6F8Z1X1|A0A6F8Z1X1_BOVIN Glycosylation-dependent cell adhesion molecule 1 OS=Bos taurus OX=9913 GN=GlyCam1 PE=2 SV=1
TTEHTPSDASTTEGK_1517	A0A6F8Z1X1	GlyCam1	>tr|A0A6F8Z1X1|A0A6F8Z1X1_BOVIN Glycosylation-dependent cell adhesion molecule 1 OS=Bos taurus OX=9913 GN=GlyCam1 PE=2 SV=1
LNKPEDETHLEAQPTDASA_1518	A0A6F8Z1X1	GlyCam1	>tr|A0A6F8Z1X1|A0A6F8Z1X1_BOVIN Glycosylation-dependent cell adhesion molecule 1 OS=Bos taurus OX=9913 GN=GlyCam1 PE=2 SV=1
ATEEKKPETEAA_1561	A0A3Q1MRM0	WDR5	>tr|A0A3Q1MRM0|A0A3Q1MRM0_BOVIN WD repeat domain 5 OS=Bos taurus OX=9913 GN=WDR5 PE=4 SV=1
ATIAGGGVIPH_1562	A0A3Q1N0B0	H2AZ2	>tr|A0A3Q1N0B0|A0A3Q1N0B0_BOVIN Histone H2A OS=Bos taurus OX=9913 GN=H2AZ2 PE=3 SV=1
EVIEGPPE_1563	E7E1P8	CSN3	>tr|E7E1P8|E7E1P8_BOVIN Kappa-casein (Fragment) OS=Bos taurus OX=9913 GN=CSN3 PE=3 SV=1
EVIEGPPEINT_1564	E7E1P8	CSN3	>tr|E7E1P8|E7E1P8_BOVIN Kappa-casein (Fragment) OS=Bos taurus OX=9913 GN=CSN3 PE=3 SV=1
VIEGPPEINT_1565	E7E1P8	CSN3	>tr|E7E1P8|E7E1P8_BOVIN Kappa-casein (Fragment) OS=Bos taurus OX=9913 GN=CSN3 PE=3 SV=1
IEGPPEINT_1566	E7E1P8	CSN3	>tr|E7E1P8|E7E1P8_BOVIN Kappa-casein (Fragment) OS=Bos taurus OX=9913 GN=CSN3 PE=3 SV=1
LEDSPEVIEGPPEINT_1567	E7E1P8	CSN3	>tr|E7E1P8|E7E1P8_BOVIN Kappa-casein (Fragment) OS=Bos taurus OX=9913 GN=CSN3 PE=3 SV=1
DSPEVIEGPPEINTVQ_1568	E7E1P8	CSN3	>tr|E7E1P8|E7E1P8_BOVIN Kappa-casein (Fragment) OS=Bos taurus OX=9913 GN=CSN3 PE=3 SV=1
ATLEDSPEVIEGPPEINT_1569	E7E1P8	CSN3	>tr|E7E1P8|E7E1P8_BOVIN Kappa-casein (Fragment) OS=Bos taurus OX=9913 GN=CSN3 PE=3 SV=1
SPEVIEGPPEIN_1570	E7E1P8	CSN3	>tr|E7E1P8|E7E1P8_BOVIN Kappa-casein (Fragment) OS=Bos taurus OX=9913 GN=CSN3 PE=3 SV=1
SPEVIEGPPEINTV_1571	E7E1P8	CSN3	>tr|E7E1P8|E7E1P8_BOVIN Kappa-casein (Fragment) OS=Bos taurus OX=9913 GN=CSN3 PE=3 SV=1
SPEVIEGPPEINTVQ_1572	E7E1P8	CSN3	>tr|E7E1P8|E7E1P8_BOVIN Kappa-casein (Fragment) OS=Bos taurus OX=9913 GN=CSN3 PE=3 SV=1
TLEDSPEVIEGPPEINT_1573	E7E1P8	CSN3	>tr|E7E1P8|E7E1P8_BOVIN Kappa-casein (Fragment) OS=Bos taurus OX=9913 GN=CSN3 PE=3 SV=1
LVKPGNQNTQVTEAWN_1578	Q3ZBH5	PA2G4	>tr|Q3ZBH5|Q3ZBH5_BOVIN Proliferation-associated 2G4 OS=Bos taurus OX=9913 GN=PA2G4 PE=1 SV=1
TIIQNPTDQQKK_1579	Q3ZBH5	PA2G4	>tr|Q3ZBH5|Q3ZBH5_BOVIN Proliferation-associated 2G4 OS=Bos taurus OX=9913 GN=PA2G4 PE=1 SV=1
SREGQEQEGEEMAE_1582	F1MZQ4	BTN1A1	>tr|F1MZQ4|F1MZQ4_BOVIN Butyrophilin subfamily 1 member A1 OS=Bos taurus OX=9913 GN=BTN1A1 PE=3 SV=3
DVTLDPDTAHPH_1583	F1MZQ4	BTN1A1	>tr|F1MZQ4|F1MZQ4_BOVIN Butyrophilin subfamily 1 member A1 OS=Bos taurus OX=9913 GN=BTN1A1 PE=3 SV=3
VAVEAKNPADLPK_1596	Q3SYU2	EEF2	>sp|Q3SYU2|EF2_BOVIN Elongation factor 2 OS=Bos taurus OX=9913 GN=EEF2 PE=2 SV=3
AVEAKNPADLPK_1597	Q3SYU2	EEF2	>sp|Q3SYU2|EF2_BOVIN Elongation factor 2 OS=Bos taurus OX=9913 GN=EEF2 PE=2 SV=3
YEGPPDDEAAMGIK_1598	Q3SYU2	EEF2	>sp|Q3SYU2|EF2_BOVIN Elongation factor 2 OS=Bos taurus OX=9913 GN=EEF2 PE=2 SV=3
VEAKNPADLPK_1599	Q3SYU2	EEF2	>sp|Q3SYU2|EF2_BOVIN Elongation factor 2 OS=Bos taurus OX=9913 GN=EEF2 PE=2 SV=3
AVKAPGFGDN_1601	F1MUZ9	HSPD1	>tr|F1MUZ9|F1MUZ9_BOVIN 60 kDa heat shock protein, mitochondrial OS=Bos taurus OX=9913 GN=HSPD1 PE=1 SV=1
VGGTSDVEVNEKK_1602	F1MUZ9	HSPD1	>tr|F1MUZ9|F1MUZ9_BOVIN 60 kDa heat shock protein, mitochondrial OS=Bos taurus OX=9913 GN=HSPD1 PE=1 SV=1
DITTSEYEKEK_1603	F1MUZ9	HSPD1	>tr|F1MUZ9|F1MUZ9_BOVIN 60 kDa heat shock protein, mitochondrial OS=Bos taurus OX=9913 GN=HSPD1 PE=1 SV=1
KVGGTSDVEVNEK_1604	F1MUZ9	HSPD1	>tr|F1MUZ9|F1MUZ9_BOVIN 60 kDa heat shock protein, mitochondrial OS=Bos taurus OX=9913 GN=HSPD1 PE=1 SV=1
KVGGTSDVEVNEKK_1606	F1MUZ9	HSPD1	>tr|F1MUZ9|F1MUZ9_BOVIN 60 kDa heat shock protein, mitochondrial OS=Bos taurus OX=9913 GN=HSPD1 PE=1 SV=1
VGGTSDVEVNEKKD_1607	F1MUZ9	HSPD1	>tr|F1MUZ9|F1MUZ9_BOVIN 60 kDa heat shock protein, mitochondrial OS=Bos taurus OX=9913 GN=HSPD1 PE=1 SV=1
KVGGTSDVEVNEKKD_1608	F1MUZ9	HSPD1	>tr|F1MUZ9|F1MUZ9_BOVIN 60 kDa heat shock protein, mitochondrial OS=Bos taurus OX=9913 GN=HSPD1 PE=1 SV=1
NAGVEGSLIVEK_1609	F1MUZ9	HSPD1	>tr|F1MUZ9|F1MUZ9_BOVIN 60 kDa heat shock protein, mitochondrial OS=Bos taurus OX=9913 GN=HSPD1 PE=1 SV=1
KVGGTSDVEVNEKKDR_1610	F1MUZ9	HSPD1	>tr|F1MUZ9|F1MUZ9_BOVIN 60 kDa heat shock protein, mitochondrial OS=Bos taurus OX=9913 GN=HSPD1 PE=1 SV=1
VGEVIVTKDDAM_1611	F1MUZ9	HSPD1	>tr|F1MUZ9|F1MUZ9_BOVIN 60 kDa heat shock protein, mitochondrial OS=Bos taurus OX=9913 GN=HSPD1 PE=1 SV=1
KQSKPVTTPEEIAQ_1612	F1MUZ9	HSPD1	>tr|F1MUZ9|F1MUZ9_BOVIN 60 kDa heat shock protein, mitochondrial OS=Bos taurus OX=9913 GN=HSPD1 PE=1 SV=1
VGGTSDVEVNEKKDR_1613	F1MUZ9	HSPD1	>tr|F1MUZ9|F1MUZ9_BOVIN 60 kDa heat shock protein, mitochondrial OS=Bos taurus OX=9913 GN=HSPD1 PE=1 SV=1
VKNLDDGIDDER_1618	P61286	PABPC1	>sp|P61286|PABP1_BOVIN Polyadenylate-binding protein 1 OS=Bos taurus OX=9913 GN=PABPC1 PE=2 SV=1
PVEPFTESQ_1619	P02666	CSN2	>sp|P02666|CASB_BOVIN Beta-casein OS=Bos taurus OX=9913 GN=CSN2 PE=1 SV=2
QPHQPLPPTVMFPPQS_1620	P02666	CSN2	>sp|P02666|CASB_BOVIN Beta-casein OS=Bos taurus OX=9913 GN=CSN2 PE=1 SV=2
ELNVPGEIVE_1621	P02666	CSN2	>sp|P02666|CASB_BOVIN Beta-casein OS=Bos taurus OX=9913 GN=CSN2 PE=1 SV=2
TEDELQDKIHP_1622	P02666	CSN2	>sp|P02666|CASB_BOVIN Beta-casein OS=Bos taurus OX=9913 GN=CSN2 PE=1 SV=2
NVPGEIVES_1623	P02666	CSN2	>sp|P02666|CASB_BOVIN Beta-casein OS=Bos taurus OX=9913 GN=CSN2 PE=1 SV=2
ELEELNVPGE_1624	P02666	CSN2	>sp|P02666|CASB_BOVIN Beta-casein OS=Bos taurus OX=9913 GN=CSN2 PE=1 SV=2
VKEAMAPK_1625	P02666	CSN2	>sp|P02666|CASB_BOVIN Beta-casein OS=Bos taurus OX=9913 GN=CSN2 PE=1 SV=2
DELQDKIHP_1626	P02666	CSN2	>sp|P02666|CASB_BOVIN Beta-casein OS=Bos taurus OX=9913 GN=CSN2 PE=1 SV=2
QPHQPLPPTVM_1627	P02666	CSN2	>sp|P02666|CASB_BOVIN Beta-casein OS=Bos taurus OX=9913 GN=CSN2 PE=1 SV=2
EMPFPKYP_1628	P02666	CSN2	>sp|P02666|CASB_BOVIN Beta-casein OS=Bos taurus OX=9913 GN=CSN2 PE=1 SV=2
EMPFPKYPVEP_1629	P02666	CSN2	>sp|P02666|CASB_BOVIN Beta-casein OS=Bos taurus OX=9913 GN=CSN2 PE=1 SV=2
EELNVPGEIVES_1630	P02666	CSN2	>sp|P02666|CASB_BOVIN Beta-casein OS=Bos taurus OX=9913 GN=CSN2 PE=1 SV=2
EEQQQTEDELQDK_1631	P02666	CSN2	>sp|P02666|CASB_BOVIN Beta-casein OS=Bos taurus OX=9913 GN=CSN2 PE=1 SV=2
ELEELNVPGEIVE_1632	P02666	CSN2	>sp|P02666|CASB_BOVIN Beta-casein OS=Bos taurus OX=9913 GN=CSN2 PE=1 SV=2
QPLPPTVMFPPQSV_1633	P02666	CSN2	>sp|P02666|CASB_BOVIN Beta-casein OS=Bos taurus OX=9913 GN=CSN2 PE=1 SV=2
ELEELNVPGEIVES_1634	P02666	CSN2	>sp|P02666|CASB_BOVIN Beta-casein OS=Bos taurus OX=9913 GN=CSN2 PE=1 SV=2
GPVRGPFP_1635	P02666	CSN2	>sp|P02666|CASB_BOVIN Beta-casein OS=Bos taurus OX=9913 GN=CSN2 PE=1 SV=2
PVEPFTESQS_1637	P02666	CSN2	>sp|P02666|CASB_BOVIN Beta-casein OS=Bos taurus OX=9913 GN=CSN2 PE=1 SV=2
LEELNVPGEIVES_1639	P02666	CSN2	>sp|P02666|CASB_BOVIN Beta-casein OS=Bos taurus OX=9913 GN=CSN2 PE=1 SV=2
QPHQPLPPT_1640	P02666	CSN2	>sp|P02666|CASB_BOVIN Beta-casein OS=Bos taurus OX=9913 GN=CSN2 PE=1 SV=2
SLSQSKVLPVPQ_1642	P02666	CSN2	>sp|P02666|CASB_BOVIN Beta-casein OS=Bos taurus OX=9913 GN=CSN2 PE=1 SV=2
MPFPKYP_1643	P02666	CSN2	>sp|P02666|CASB_BOVIN Beta-casein OS=Bos taurus OX=9913 GN=CSN2 PE=1 SV=2
LEELNVPGEIVE_1644	P02666	CSN2	>sp|P02666|CASB_BOVIN Beta-casein OS=Bos taurus OX=9913 GN=CSN2 PE=1 SV=2
EPVLGPVRGPFP_1645	P02666	CSN2	>sp|P02666|CASB_BOVIN Beta-casein OS=Bos taurus OX=9913 GN=CSN2 PE=1 SV=2
AVPYPQRDMPIQA_1646	P02666	CSN2	>sp|P02666|CASB_BOVIN Beta-casein OS=Bos taurus OX=9913 GN=CSN2 PE=1 SV=2
EDELQDKIHP_1647	P02666	CSN2	>sp|P02666|CASB_BOVIN Beta-casein OS=Bos taurus OX=9913 GN=CSN2 PE=1 SV=2
LQSWMHQP_1648	P02666	CSN2	>sp|P02666|CASB_BOVIN Beta-casein OS=Bos taurus OX=9913 GN=CSN2 PE=1 SV=2
TLTDVENLH_1649	P02666	CSN2	>sp|P02666|CASB_BOVIN Beta-casein OS=Bos taurus OX=9913 GN=CSN2 PE=1 SV=2
YPQRDMPI_1650	P02666	CSN2	>sp|P02666|CASB_BOVIN Beta-casein OS=Bos taurus OX=9913 GN=CSN2 PE=1 SV=2
AVPYPQRDMPI_1651	P02666	CSN2	>sp|P02666|CASB_BOVIN Beta-casein OS=Bos taurus OX=9913 GN=CSN2 PE=1 SV=2
HQPHQPLPPT_1652	P02666	CSN2	>sp|P02666|CASB_BOVIN Beta-casein OS=Bos taurus OX=9913 GN=CSN2 PE=1 SV=2
AVPYPQRDMPIQ_1653	P02666	CSN2	>sp|P02666|CASB_BOVIN Beta-casein OS=Bos taurus OX=9913 GN=CSN2 PE=1 SV=2
NIPPLTQTPV_1654	P02666	CSN2	>sp|P02666|CASB_BOVIN Beta-casein OS=Bos taurus OX=9913 GN=CSN2 PE=1 SV=2
EEQQQTEDELQDKIHP_1655	P02666	CSN2	>sp|P02666|CASB_BOVIN Beta-casein OS=Bos taurus OX=9913 GN=CSN2 PE=1 SV=2
SSSEESITRINK_1656	P02666	CSN2	>sp|P02666|CASB_BOVIN Beta-casein OS=Bos taurus OX=9913 GN=CSN2 PE=1 SV=2
HKEMPFPK_1657	P02666	CSN2	>sp|P02666|CASB_BOVIN Beta-casein OS=Bos taurus OX=9913 GN=CSN2 PE=1 SV=2
QTEDELQDKIHP_1658	P02666	CSN2	>sp|P02666|CASB_BOVIN Beta-casein OS=Bos taurus OX=9913 GN=CSN2 PE=1 SV=2
VKEAMAPKH_1659	P02666	CSN2	>sp|P02666|CASB_BOVIN Beta-casein OS=Bos taurus OX=9913 GN=CSN2 PE=1 SV=2
MHQPHQPLPPT_1660	P02666	CSN2	>sp|P02666|CASB_BOVIN Beta-casein OS=Bos taurus OX=9913 GN=CSN2 PE=1 SV=2
QQTEDELQDKIHP_1661	P02666	CSN2	>sp|P02666|CASB_BOVIN Beta-casein OS=Bos taurus OX=9913 GN=CSN2 PE=1 SV=2
LQDKIHP_1662	P02666	CSN2	>sp|P02666|CASB_BOVIN Beta-casein OS=Bos taurus OX=9913 GN=CSN2 PE=1 SV=2
QEPVLGPVR_1663	P02666	CSN2	>sp|P02666|CASB_BOVIN Beta-casein OS=Bos taurus OX=9913 GN=CSN2 PE=1 SV=2
EQQQTEDELQDKIHP_1664	P02666	CSN2	>sp|P02666|CASB_BOVIN Beta-casein OS=Bos taurus OX=9913 GN=CSN2 PE=1 SV=2
IEKFQSEEQQQ_1665	P02666	CSN2	>sp|P02666|CASB_BOVIN Beta-casein OS=Bos taurus OX=9913 GN=CSN2 PE=1 SV=2
DELQDKIH_1666	P02666	CSN2	>sp|P02666|CASB_BOVIN Beta-casein OS=Bos taurus OX=9913 GN=CSN2 PE=1 SV=2
TEDELQDKIH_1667	P02666	CSN2	>sp|P02666|CASB_BOVIN Beta-casein OS=Bos taurus OX=9913 GN=CSN2 PE=1 SV=2
ELQDKIHP_1668	P02666	CSN2	>sp|P02666|CASB_BOVIN Beta-casein OS=Bos taurus OX=9913 GN=CSN2 PE=1 SV=2
LQSWMHQPH_1669	P02666	CSN2	>sp|P02666|CASB_BOVIN Beta-casein OS=Bos taurus OX=9913 GN=CSN2 PE=1 SV=2
HQPHQPLPP_1671	P02666	CSN2	>sp|P02666|CASB_BOVIN Beta-casein OS=Bos taurus OX=9913 GN=CSN2 PE=1 SV=2
LTDVENLH_1672	P02666	CSN2	>sp|P02666|CASB_BOVIN Beta-casein OS=Bos taurus OX=9913 GN=CSN2 PE=1 SV=2
EPVLGPVRGP_1673	P02666	CSN2	>sp|P02666|CASB_BOVIN Beta-casein OS=Bos taurus OX=9913 GN=CSN2 PE=1 SV=2
QPHQPLPPTVMFPPQSV_1674	P02666	CSN2	>sp|P02666|CASB_BOVIN Beta-casein OS=Bos taurus OX=9913 GN=CSN2 PE=1 SV=2
QQQTEDELQDK_1675	P02666	CSN2	>sp|P02666|CASB_BOVIN Beta-casein OS=Bos taurus OX=9913 GN=CSN2 PE=1 SV=2
VLPVPQKAVPYPQ_1676	P02666	CSN2	>sp|P02666|CASB_BOVIN Beta-casein OS=Bos taurus OX=9913 GN=CSN2 PE=1 SV=2
KEAMAPKH_1677	P02666	CSN2	>sp|P02666|CASB_BOVIN Beta-casein OS=Bos taurus OX=9913 GN=CSN2 PE=1 SV=2
VPYPQRDMPI_1679	P02666	CSN2	>sp|P02666|CASB_BOVIN Beta-casein OS=Bos taurus OX=9913 GN=CSN2 PE=1 SV=2
HQPHQPLPPTVM_1680	P02666	CSN2	>sp|P02666|CASB_BOVIN Beta-casein OS=Bos taurus OX=9913 GN=CSN2 PE=1 SV=2
MHQPHQPLPPTVM_1681	P02666	CSN2	>sp|P02666|CASB_BOVIN Beta-casein OS=Bos taurus OX=9913 GN=CSN2 PE=1 SV=2
VPYPQRDMPIQA_1682	P02666	CSN2	>sp|P02666|CASB_BOVIN Beta-casein OS=Bos taurus OX=9913 GN=CSN2 PE=1 SV=2
KIEKFQSEEQQ_1683	P02666	CSN2	>sp|P02666|CASB_BOVIN Beta-casein OS=Bos taurus OX=9913 GN=CSN2 PE=1 SV=2
PQRDMPI_1684	P02666	CSN2	>sp|P02666|CASB_BOVIN Beta-casein OS=Bos taurus OX=9913 GN=CSN2 PE=1 SV=2
EDELQDKIH_1685	P02666	CSN2	>sp|P02666|CASB_BOVIN Beta-casein OS=Bos taurus OX=9913 GN=CSN2 PE=1 SV=2
SQSKVLPVPQ_1686	P02666	CSN2	>sp|P02666|CASB_BOVIN Beta-casein OS=Bos taurus OX=9913 GN=CSN2 PE=1 SV=2
VPQKAVPYP_1687	P02666	CSN2	>sp|P02666|CASB_BOVIN Beta-casein OS=Bos taurus OX=9913 GN=CSN2 PE=1 SV=2
KIEKFQSEEQQQ_1688	P02666	CSN2	>sp|P02666|CASB_BOVIN Beta-casein OS=Bos taurus OX=9913 GN=CSN2 PE=1 SV=2
LEELNVPGE_1689	P02666	CSN2	>sp|P02666|CASB_BOVIN Beta-casein OS=Bos taurus OX=9913 GN=CSN2 PE=1 SV=2
QSEEQQQTEDELQDK_1691	P02666	CSN2	>sp|P02666|CASB_BOVIN Beta-casein OS=Bos taurus OX=9913 GN=CSN2 PE=1 SV=2
SSEESITRINK_1692	P02666	CSN2	>sp|P02666|CASB_BOVIN Beta-casein OS=Bos taurus OX=9913 GN=CSN2 PE=1 SV=2
FPKYPVEP_1693	P02666	CSN2	>sp|P02666|CASB_BOVIN Beta-casein OS=Bos taurus OX=9913 GN=CSN2 PE=1 SV=2
MHQPHQPLPPTVMFPPQSV_1694	P02666	CSN2	>sp|P02666|CASB_BOVIN Beta-casein OS=Bos taurus OX=9913 GN=CSN2 PE=1 SV=2
EAMAPKHKEMPFPK_1695	P02666	CSN2	>sp|P02666|CASB_BOVIN Beta-casein OS=Bos taurus OX=9913 GN=CSN2 PE=1 SV=2
SLVYPFPGPIPN_1696	P02666	CSN2	>sp|P02666|CASB_BOVIN Beta-casein OS=Bos taurus OX=9913 GN=CSN2 PE=1 SV=2
TVMFPPQSV_1698	P02666	CSN2	>sp|P02666|CASB_BOVIN Beta-casein OS=Bos taurus OX=9913 GN=CSN2 PE=1 SV=2
FQSEEQQQTEDELQDK_1699	P02666	CSN2	>sp|P02666|CASB_BOVIN Beta-casein OS=Bos taurus OX=9913 GN=CSN2 PE=1 SV=2
NVPGEIVESLSSSEES_1700	P02666	CSN2	>sp|P02666|CASB_BOVIN Beta-casein OS=Bos taurus OX=9913 GN=CSN2 PE=1 SV=2
EPVLGPVRG_1701	P02666	CSN2	>sp|P02666|CASB_BOVIN Beta-casein OS=Bos taurus OX=9913 GN=CSN2 PE=1 SV=2
PPTVMFPPQS_1702	P02666	CSN2	>sp|P02666|CASB_BOVIN Beta-casein OS=Bos taurus OX=9913 GN=CSN2 PE=1 SV=2
TMDKSELVQKA_1769	A0A140T894	YWHAB	>tr|A0A140T894|A0A140T894_BOVIN 14-3-3 protein beta/alpha OS=Bos taurus OX=9913 GN=YWHAB PE=3 SV=1
TMDKSELVQK_1770	A0A140T894	YWHAB	>tr|A0A140T894|A0A140T894_BOVIN 14-3-3 protein beta/alpha OS=Bos taurus OX=9913 GN=YWHAB PE=3 SV=1
SEVASGDNKQTTVSNSQQA_1771	A0A140T894	YWHAB	>tr|A0A140T894|A0A140T894_BOVIN 14-3-3 protein beta/alpha OS=Bos taurus OX=9913 GN=YWHAB PE=3 SV=1
AVTEQGHELSNEER_1772	A0A140T894	YWHAB	>tr|A0A140T894|A0A140T894_BOVIN 14-3-3 protein beta/alpha OS=Bos taurus OX=9913 GN=YWHAB PE=3 SV=1
VISSIEQKTER_1773	A0A140T894	YWHAB	>tr|A0A140T894|A0A140T894_BOVIN 14-3-3 protein beta/alpha OS=Bos taurus OX=9913 GN=YWHAB PE=3 SV=1
DAAGGPGAPADPGRPTG_1776	A6QNW3	PIGR	>tr|A6QNW3|A6QNW3_BOVIN PIGR protein OS=Bos taurus OX=9913 GN=PIGR PE=2 SV=1
PGAPADPGRPTG_1777	A6QNW3	PIGR	>tr|A6QNW3|A6QNW3_BOVIN PIGR protein OS=Bos taurus OX=9913 GN=PIGR PE=2 SV=1
DAAGGPGAPADPGRPT_1778	A6QNW3	PIGR	>tr|A6QNW3|A6QNW3_BOVIN PIGR protein OS=Bos taurus OX=9913 GN=PIGR PE=2 SV=1
GGPGAPADPGRPTG_1779	A6QNW3	PIGR	>tr|A6QNW3|A6QNW3_BOVIN PIGR protein OS=Bos taurus OX=9913 GN=PIGR PE=2 SV=1
ESVKDAAGGPGAPADPGRPTG_1780	A6QNW3	PIGR	>tr|A6QNW3|A6QNW3_BOVIN PIGR protein OS=Bos taurus OX=9913 GN=PIGR PE=2 SV=1
ESVKDAAGGPGAPADPGRPT_1781	A6QNW3	PIGR	>tr|A6QNW3|A6QNW3_BOVIN PIGR protein OS=Bos taurus OX=9913 GN=PIGR PE=2 SV=1
DAEDGHSPGEQQ_1784	A0A3Q1LRP5	CFB	>tr|A0A3Q1LRP5|A0A3Q1LRP5_BOVIN Complement factor B OS=Bos taurus OX=9913 GN=CFB PE=1 SV=1
DAEDIVNTARPDEK_1785	A5D7D1	ACTN4	>sp|A5D7D1|ACTN4_BOVIN Alpha-actinin-4 OS=Bos taurus OX=9913 GN=ACTN4 PE=2 SV=1
VLADPSSPQQEGEGKPLE_1787	A6QQ20	TGOLN2	>tr|A6QQ20|A6QQ20_BOVIN TGOLN2 protein (Fragment) OS=Bos taurus OX=9913 GN=TGOLN2 PE=2 SV=1
DIPNPIGSENSEK_1792	A0A3Q1MJE5	CSN1S1	>tr|A0A3Q1MJE5|A0A3Q1MJE5_BOVIN Alpha-S1-casein OS=Bos taurus OX=9913 GN=CSN1S1 PE=1 SV=1
KEDVPSE_1793	A0A3Q1MJE5	CSN1S1	>tr|A0A3Q1MJE5|A0A3Q1MJE5_BOVIN Alpha-S1-casein OS=Bos taurus OX=9913 GN=CSN1S1 PE=1 SV=1
GSENSEKTTMPL_1794	A0A3Q1MJE5	CSN1S1	>tr|A0A3Q1MJE5|A0A3Q1MJE5_BOVIN Alpha-S1-casein OS=Bos taurus OX=9913 GN=CSN1S1 PE=1 SV=1
HIQKEDVPS_1795	A0A3Q1MJE5	CSN1S1	>tr|A0A3Q1MJE5|A0A3Q1MJE5_BOVIN Alpha-S1-casein OS=Bos taurus OX=9913 GN=CSN1S1 PE=1 SV=1
TDAPSFSDIPNPIGSENSEK_1796	A0A3Q1MJE5	CSN1S1	>tr|A0A3Q1MJE5|A0A3Q1MJE5_BOVIN Alpha-S1-casein OS=Bos taurus OX=9913 GN=CSN1S1 PE=1 SV=1
PNPIGSENSEK_1797	A0A3Q1MJE5	CSN1S1	>tr|A0A3Q1MJE5|A0A3Q1MJE5_BOVIN Alpha-S1-casein OS=Bos taurus OX=9913 GN=CSN1S1 PE=1 SV=1
HIQKEDVPSER_1798	A0A3Q1MJE5	CSN1S1	>tr|A0A3Q1MJE5|A0A3Q1MJE5_BOVIN Alpha-S1-casein OS=Bos taurus OX=9913 GN=CSN1S1 PE=1 SV=1
QKEDVPSE_1799	A0A3Q1MJE5	CSN1S1	>tr|A0A3Q1MJE5|A0A3Q1MJE5_BOVIN Alpha-S1-casein OS=Bos taurus OX=9913 GN=CSN1S1 PE=1 SV=1
IQKEDVPSER_1800	A0A3Q1MJE5	CSN1S1	>tr|A0A3Q1MJE5|A0A3Q1MJE5_BOVIN Alpha-S1-casein OS=Bos taurus OX=9913 GN=CSN1S1 PE=1 SV=1
IPNPIGSENSE_1801	A0A3Q1MJE5	CSN1S1	>tr|A0A3Q1MJE5|A0A3Q1MJE5_BOVIN Alpha-S1-casein OS=Bos taurus OX=9913 GN=CSN1S1 PE=1 SV=1
IGSENSEKTTMP_1802	A0A3Q1MJE5	CSN1S1	>tr|A0A3Q1MJE5|A0A3Q1MJE5_BOVIN Alpha-S1-casein OS=Bos taurus OX=9913 GN=CSN1S1 PE=1 SV=1
KHIQKEDVPSE_1803	A0A3Q1MJE5	CSN1S1	>tr|A0A3Q1MJE5|A0A3Q1MJE5_BOVIN Alpha-S1-casein OS=Bos taurus OX=9913 GN=CSN1S1 PE=1 SV=1
DIPNPIGSENSEKT_1804	A0A3Q1MJE5	CSN1S1	>tr|A0A3Q1MJE5|A0A3Q1MJE5_BOVIN Alpha-S1-casein OS=Bos taurus OX=9913 GN=CSN1S1 PE=1 SV=1
IGSENSEKTTMPL_1805	A0A3Q1MJE5	CSN1S1	>tr|A0A3Q1MJE5|A0A3Q1MJE5_BOVIN Alpha-S1-casein OS=Bos taurus OX=9913 GN=CSN1S1 PE=1 SV=1
FSDIPNPIGSENSEK_1807	A0A3Q1MJE5	CSN1S1	>tr|A0A3Q1MJE5|A0A3Q1MJE5_BOVIN Alpha-S1-casein OS=Bos taurus OX=9913 GN=CSN1S1 PE=1 SV=1
SVEQKHIQKEDVPSE_1808	A0A3Q1MJE5	CSN1S1	>tr|A0A3Q1MJE5|A0A3Q1MJE5_BOVIN Alpha-S1-casein OS=Bos taurus OX=9913 GN=CSN1S1 PE=1 SV=1
SNVQSPDATEEDFTSH_1822	A0A0M3T9B6	OPN	>tr|A0A0M3T9B6|A0A0M3T9B6_BOVIN Osteopontin OS=Bos taurus OX=9913 GN=OPN PE=2 SV=1
IESEEMHDAPK_1823	A0A0M3T9B6	OPN	>tr|A0A0M3T9B6|A0A0M3T9B6_BOVIN Osteopontin OS=Bos taurus OX=9913 GN=OPN PE=2 SV=1
KTSQLTDHS_1824	A0A0M3T9B6	OPN	>tr|A0A0M3T9B6|A0A0M3T9B6_BOVIN Osteopontin OS=Bos taurus OX=9913 GN=OPN PE=2 SV=1
VQSPDATEEDFTSH_1825	A0A0M3T9B6	OPN	>tr|A0A0M3T9B6|A0A0M3T9B6_BOVIN Osteopontin OS=Bos taurus OX=9913 GN=OPN PE=2 SV=1
NVQSPDATEEDFTSH_1826	A0A0M3T9B6	OPN	>tr|A0A0M3T9B6|A0A0M3T9B6_BOVIN Osteopontin OS=Bos taurus OX=9913 GN=OPN PE=2 SV=1
DLDHKSEEDK_1827	A0A0M3T9B6	OPN	>tr|A0A0M3T9B6|A0A0M3T9B6_BOVIN Osteopontin OS=Bos taurus OX=9913 GN=OPN PE=2 SV=1
SPDATEEDFTSH_1829	A0A0M3T9B6	OPN	>tr|A0A0M3T9B6|A0A0M3T9B6_BOVIN Osteopontin OS=Bos taurus OX=9913 GN=OPN PE=2 SV=1
SEEMHDAPK_1830	A0A0M3T9B6	OPN	>tr|A0A0M3T9B6|A0A0M3T9B6_BOVIN Osteopontin OS=Bos taurus OX=9913 GN=OPN PE=2 SV=1
QSPDATEEDFTSH_1831	A0A0M3T9B6	OPN	>tr|A0A0M3T9B6|A0A0M3T9B6_BOVIN Osteopontin OS=Bos taurus OX=9913 GN=OPN PE=2 SV=1
LPVKPTSSGSSEEK_1832	A0A0M3T9B6	OPN	>tr|A0A0M3T9B6|A0A0M3T9B6_BOVIN Osteopontin OS=Bos taurus OX=9913 GN=OPN PE=2 SV=1
TSHIESEEMHDAPK_1833	A0A0M3T9B6	OPN	>tr|A0A0M3T9B6|A0A0M3T9B6_BOVIN Osteopontin OS=Bos taurus OX=9913 GN=OPN PE=2 SV=1
DLDHKSEEDKHL_1834	A0A0M3T9B6	OPN	>tr|A0A0M3T9B6|A0A0M3T9B6_BOVIN Osteopontin OS=Bos taurus OX=9913 GN=OPN PE=2 SV=1
DLDHKSEEDKH_1835	A0A0M3T9B6	OPN	>tr|A0A0M3T9B6|A0A0M3T9B6_BOVIN Osteopontin OS=Bos taurus OX=9913 GN=OPN PE=2 SV=1
LTDHSKETNSSELS_1836	A0A0M3T9B6	OPN	>tr|A0A0M3T9B6|A0A0M3T9B6_BOVIN Osteopontin OS=Bos taurus OX=9913 GN=OPN PE=2 SV=1
LPVKPTSSGSSEEKQ_1837	A0A0M3T9B6	OPN	>tr|A0A0M3T9B6|A0A0M3T9B6_BOVIN Osteopontin OS=Bos taurus OX=9913 GN=OPN PE=2 SV=1
ISHELDSASSEVN_1838	A0A0M3T9B6	OPN	>tr|A0A0M3T9B6|A0A0M3T9B6_BOVIN Osteopontin OS=Bos taurus OX=9913 GN=OPN PE=2 SV=1
TDHSKETNSSELS_1839	A0A0M3T9B6	OPN	>tr|A0A0M3T9B6|A0A0M3T9B6_BOVIN Osteopontin OS=Bos taurus OX=9913 GN=OPN PE=2 SV=1
SHIESEEMHDAPK_1840	A0A0M3T9B6	OPN	>tr|A0A0M3T9B6|A0A0M3T9B6_BOVIN Osteopontin OS=Bos taurus OX=9913 GN=OPN PE=2 SV=1
EEMHDAPK_1841	A0A0M3T9B6	OPN	>tr|A0A0M3T9B6|A0A0M3T9B6_BOVIN Osteopontin OS=Bos taurus OX=9913 GN=OPN PE=2 SV=1
DLDHKSEED_1842	A0A0M3T9B6	OPN	>tr|A0A0M3T9B6|A0A0M3T9B6_BOVIN Osteopontin OS=Bos taurus OX=9913 GN=OPN PE=2 SV=1
NSVSSEETDDNKQNTLPS_1843	A0A0M3T9B6	OPN	>tr|A0A0M3T9B6|A0A0M3T9B6_BOVIN Osteopontin OS=Bos taurus OX=9913 GN=OPN PE=2 SV=1
WLKPDPSQ_1844	A0A0M3T9B6	OPN	>tr|A0A0M3T9B6|A0A0M3T9B6_BOVIN Osteopontin OS=Bos taurus OX=9913 GN=OPN PE=2 SV=1
LDLDHKSEEDKH_1845	A0A0M3T9B6	OPN	>tr|A0A0M3T9B6|A0A0M3T9B6_BOVIN Osteopontin OS=Bos taurus OX=9913 GN=OPN PE=2 SV=1
LIESQENSKLSQE_1846	A0A0M3T9B6	OPN	>tr|A0A0M3T9B6|A0A0M3T9B6_BOVIN Osteopontin OS=Bos taurus OX=9913 GN=OPN PE=2 SV=1
DHKSEEDKHL_1847	A0A0M3T9B6	OPN	>tr|A0A0M3T9B6|A0A0M3T9B6_BOVIN Osteopontin OS=Bos taurus OX=9913 GN=OPN PE=2 SV=1
DFTSHIESEEMH_1848	A0A0M3T9B6	OPN	>tr|A0A0M3T9B6|A0A0M3T9B6_BOVIN Osteopontin OS=Bos taurus OX=9913 GN=OPN PE=2 SV=1
HSLEDKLD_1850	A0A0M3T9B6	OPN	>tr|A0A0M3T9B6|A0A0M3T9B6_BOVIN Osteopontin OS=Bos taurus OX=9913 GN=OPN PE=2 SV=1
DKLDLDHKSEEDKH_1851	A0A0M3T9B6	OPN	>tr|A0A0M3T9B6|A0A0M3T9B6_BOVIN Osteopontin OS=Bos taurus OX=9913 GN=OPN PE=2 SV=1
ESEEMHDAPK_1853	A0A0M3T9B6	OPN	>tr|A0A0M3T9B6|A0A0M3T9B6_BOVIN Osteopontin OS=Bos taurus OX=9913 GN=OPN PE=2 SV=1
IESQENSKLSQE_1854	A0A0M3T9B6	OPN	>tr|A0A0M3T9B6|A0A0M3T9B6_BOVIN Osteopontin OS=Bos taurus OX=9913 GN=OPN PE=2 SV=1
RSNVQSPDATEEDFTSH_1855	A0A0M3T9B6	OPN	>tr|A0A0M3T9B6|A0A0M3T9B6_BOVIN Osteopontin OS=Bos taurus OX=9913 GN=OPN PE=2 SV=1
EDKLDLDHKSEEDKH_1856	A0A0M3T9B6	OPN	>tr|A0A0M3T9B6|A0A0M3T9B6_BOVIN Osteopontin OS=Bos taurus OX=9913 GN=OPN PE=2 SV=1
DENALAGNEELTVK_1890	Q95M18	HSP90B1	>sp|Q95M18|ENPL_BOVIN Endoplasmin OS=Bos taurus OX=9913 GN=HSP90B1 PE=2 SV=1
LLEGESKEERT_1894	A0A3Q1N6S7	PLS1	>tr|A0A3Q1N6S7|A0A3Q1N6S7_BOVIN Plastin 1 OS=Bos taurus OX=9913 GN=PLS1 PE=4 SV=1
DVEVNTATTKPR_1897	A0A3Q1M3L6	0	>tr|A0A3Q1M3L6|A0A3Q1M3L6_BOVIN Ig-like domain-containing protein OS=Bos taurus OX=9913 PE=1 SV=1
VDDVEVNTATTKPR_1898	A0A3Q1M3L6	0	>tr|A0A3Q1M3L6|A0A3Q1M3L6_BOVIN Ig-like domain-containing protein OS=Bos taurus OX=9913 PE=1 SV=1
DDVEVNTATTKPR_1899	A0A3Q1M3L6	0	>tr|A0A3Q1M3L6|A0A3Q1M3L6_BOVIN Ig-like domain-containing protein OS=Bos taurus OX=9913 PE=1 SV=1
DVEVNTATTKPREEQ_1900	A0A3Q1M3L6	0	>tr|A0A3Q1M3L6|A0A3Q1M3L6_BOVIN Ig-like domain-containing protein OS=Bos taurus OX=9913 PE=1 SV=1
VDDVEVNTATTKPREEQ_1901	A0A3Q1M3L6	0	>tr|A0A3Q1M3L6|A0A3Q1M3L6_BOVIN Ig-like domain-containing protein OS=Bos taurus OX=9913 PE=1 SV=1
VEVNTATTKPR_1902	A0A3Q1M3L6	0	>tr|A0A3Q1M3L6|A0A3Q1M3L6_BOVIN Ig-like domain-containing protein OS=Bos taurus OX=9913 PE=1 SV=1
DFAPETELGSNEHS_1910	G3MXZ0	LPO	>tr|G3MXZ0|G3MXZ0_BOVIN Lactoperoxidase OS=Bos taurus OX=9913 GN=LPO PE=1 SV=2
DGEVVSEATQQQH_1912	O62654	DES	>sp|O62654|DESM_BOVIN Desmin OS=Bos taurus OX=9913 GN=DES PE=2 SV=3
DLADQLHAAVGAS_1914	F1MWR3	ETFA	>tr|F1MWR3|F1MWR3_BOVIN Electron transfer flavoprotein subunit alpha OS=Bos taurus OX=9913 GN=ETFA PE=1 SV=1
IAVGISGAIQH_1915	F1MWR3	ETFA	>tr|F1MWR3|F1MWR3_BOVIN Electron transfer flavoprotein subunit alpha OS=Bos taurus OX=9913 GN=ETFA PE=1 SV=1
DNIQGITKPAI_1920	A0A3Q1LM20	LOC112445649	>tr|A0A3Q1LM20|A0A3Q1LM20_BOVIN Histone H4 OS=Bos taurus OX=9913 GN=LOC112445649 PE=3 SV=1
EVPEELTGQTNIH_1922	Q27971	CAPN2	>sp|Q27971|CAN2_BOVIN Calpain-2 catalytic subunit OS=Bos taurus OX=9913 GN=CAPN2 PE=2 SV=2
DREAAEGLGSHE_1923	Q27971	CAPN2	>sp|Q27971|CAN2_BOVIN Calpain-2 catalytic subunit OS=Bos taurus OX=9913 GN=CAPN2 PE=2 SV=2
DSGIHSGATTTAPSLSGK_1924	A0A3Q1LJ64	CTNNB1	>tr|A0A3Q1LJ64|A0A3Q1LJ64_BOVIN Catenin beta-1 OS=Bos taurus OX=9913 GN=CTNNB1 PE=1 SV=1
LVTEVENGGSLGSKK_1929	A5D984	PKM	>tr|A5D984|A5D984_BOVIN Pyruvate kinase OS=Bos taurus OX=9913 GN=PKM PE=1 SV=1
LQAANAEDIKSGK_1933	A0A452DHZ5	NUCB1	>tr|A0A452DHZ5|A0A452DHZ5_BOVIN Nucleobindin-1 OS=Bos taurus OX=9913 GN=NUCB1 PE=3 SV=1
RMGPPVGGH_1937	E1BIB4	HNRNPL	>tr|E1BIB4|E1BIB4_BOVIN Heteroous nuclear ribonucleoprotein L OS=Bos taurus OX=9913 GN=HNRNPL PE=1 SV=2
HDEGYGPPPPHYEG_1938	E1BIB4	HNRNPL	>tr|E1BIB4|E1BIB4_BOVIN Heteroous nuclear ribonucleoprotein L OS=Bos taurus OX=9913 GN=HNRNPL PE=1 SV=2
DYTRPDLPSGDSQPSLDQT_1941	Q8WN55	PTBP1	>sp|Q8WN55|PTBP1_BOVIN Polypyrimidine tract-binding protein 1 OS=Bos taurus OX=9913 GN=PTBP1 PE=2 SV=2
LVSNLNPER_1942	Q8WN55	PTBP1	>sp|Q8WN55|PTBP1_BOVIN Polypyrimidine tract-binding protein 1 OS=Bos taurus OX=9913 GN=PTBP1 PE=2 SV=2
EAEKLESEHPDQAQ_1949	A0A3Q1LUF1	SPTBN1	>tr|A0A3Q1LUF1|A0A3Q1LUF1_BOVIN Spectrin beta chain OS=Bos taurus OX=9913 GN=SPTBN1 PE=1 SV=1
EDTVGRPLP_1952	A0A3Q1LW91	XDH	>tr|A0A3Q1LW91|A0A3Q1LW91_BOVIN Xanthine dehydrogenase/oxidase OS=Bos taurus OX=9913 GN=XDH PE=3 SV=1
RLDSPATPEK_1953	A0A3Q1LW91	XDH	>tr|A0A3Q1LW91|A0A3Q1LW91_BOVIN Xanthine dehydrogenase/oxidase OS=Bos taurus OX=9913 GN=XDH PE=3 SV=1
EDTVGRPLPH_1954	A0A3Q1LW91	XDH	>tr|A0A3Q1LW91|A0A3Q1LW91_BOVIN Xanthine dehydrogenase/oxidase OS=Bos taurus OX=9913 GN=XDH PE=3 SV=1
SESGEKNEGSESAPEGQ_1960	P67808	YBX1	>sp|P67808|YBOX1_BOVIN Y-box-binding protein 1 OS=Bos taurus OX=9913 GN=YBX1 PE=2 SV=3
EDGNEEDKENQGDETQGQQPPQ_1961	P67808	YBX1	>sp|P67808|YBOX1_BOVIN Y-box-binding protein 1 OS=Bos taurus OX=9913 GN=YBX1 PE=2 SV=3
NPTANDSSTSAGGENAH_1963	A0A3S5ZPG9	MUC15	>tr|A0A3S5ZPG9|A0A3S5ZPG9_BOVIN Mucin 15, cell surface associated OS=Bos taurus OX=9913 GN=MUC15 PE=4 SV=1
EEGQKTNTTESTAEDL_1964	A0A3S5ZPG9	MUC15	>tr|A0A3S5ZPG9|A0A3S5ZPG9_BOVIN Mucin 15, cell surface associated OS=Bos taurus OX=9913 GN=MUC15 PE=4 SV=1
VGGIKEDTEEHH_1967	Q2HJ60	HNRNPA2B1	>sp|Q2HJ60|ROA2_BOVIN Heterogeneous nuclear ribonucleoproteins A2/B1 OS=Bos taurus OX=9913 GN=HNRNPA2B1 PE=2 SV=1
VGGIKEDTEEH_1968	Q2HJ60	HNRNPA2B1	>sp|Q2HJ60|ROA2_BOVIN Heterogeneous nuclear ribonucleoproteins A2/B1 OS=Bos taurus OX=9913 GN=HNRNPA2B1 PE=2 SV=1
EGVLTGSPEQKEEAA_1974	A0A3Q1M037	GCN1	>tr|A0A3Q1M037|A0A3Q1M037_BOVIN GCN1 activator of EIF2AK4 OS=Bos taurus OX=9913 GN=GCN1 PE=3 SV=1
EKKEVVEEAENG_1975	P01252	PTMA	>sp|P01252|PTMA_BOVIN Prothymosin alpha OS=Bos taurus OX=9913 GN=PTMA PE=1 SV=2
VEQLKPTPEGDLE_1983	Q9BDG3	bLG	>tr|Q9BDG3|Q9BDG3_BOVIN Beta lactoglobulin D (Fragment) OS=Bos taurus OX=9913 GN=bLG D PE=4 SV=1
ESGPSLVKPSQT_1985	A0A3Q1LLT0	0	>tr|A0A3Q1LLT0|A0A3Q1LLT0_BOVIN Ig-like domain-containing protein OS=Bos taurus OX=9913 PE=4 SV=1
LQESGPSLVKPSQT_1986	A0A3Q1LLT0	0	>tr|A0A3Q1LLT0|A0A3Q1LLT0_BOVIN Ig-like domain-containing protein OS=Bos taurus OX=9913 PE=4 SV=1
QLTHSLGGGTGSGMGT_1996	Q3MHM5	TUBB4B	>sp|Q3MHM5|TBB4B_BOVIN Tubulin beta-4B chain OS=Bos taurus OX=9913 GN=TUBB4B PE=1 SV=1
SVHQLVENTDET_1997	Q3MHM5	TUBB4B	>sp|Q3MHM5|TBB4B_BOVIN Tubulin beta-4B chain OS=Bos taurus OX=9913 GN=TUBB4B PE=1 SV=1
YNEATGGKYVPR_1998	Q3MHM5	TUBB4B	>sp|Q3MHM5|TBB4B_BOVIN Tubulin beta-4B chain OS=Bos taurus OX=9913 GN=TUBB4B PE=1 SV=1
IREEYPDR_2000	Q3MHM5	TUBB4B	>sp|Q3MHM5|TBB4B_BOVIN Tubulin beta-4B chain OS=Bos taurus OX=9913 GN=TUBB4B PE=1 SV=1
NEATGGKYVPR_2001	Q3MHM5	TUBB4B	>sp|Q3MHM5|TBB4B_BOVIN Tubulin beta-4B chain OS=Bos taurus OX=9913 GN=TUBB4B PE=1 SV=1
EVIVAKDEVAH_2004	A0A3Q1MJ77	AKT1	>tr|A0A3Q1MJ77|A0A3Q1MJ77_BOVIN RAC-alpha serine/threonine-protein kinase OS=Bos taurus OX=9913 GN=AKT1 PE=3 SV=1
GHLENNPALEK_2005	F1MDN4	RPLP0	>tr|F1MDN4|F1MDN4_BOVIN 60S acidic ribosomal protein P0 OS=Bos taurus OX=9913 GN=RPLP0 PE=3 SV=2
FGQGGAGPVGGQGPR_2013	E1BQ37	SFPQ	>tr|E1BQ37|E1BQ37_BOVIN Splicing factor proline and glutamine rich OS=Bos taurus OX=9913 GN=SFPQ PE=1 SV=1
TRKVPQVSTPT_2014	A0A140T897	ALB	>tr|A0A140T897|A0A140T897_BOVIN Albumin OS=Bos taurus OX=9913 GN=ALB PE=4 SV=1
TPDETYVPK_2015	A0A140T897	ALB	>tr|A0A140T897|A0A140T897_BOVIN Albumin OS=Bos taurus OX=9913 GN=ALB PE=4 SV=1
KDDSPDLPK_2016	A0A140T897	ALB	>tr|A0A140T897|A0A140T897_BOVIN Albumin OS=Bos taurus OX=9913 GN=ALB PE=4 SV=1
LSHKDDSPDLPK_2017	A0A140T897	ALB	>tr|A0A140T897|A0A140T897_BOVIN Albumin OS=Bos taurus OX=9913 GN=ALB PE=4 SV=1
PDETYVPK_2018	A0A140T897	ALB	>tr|A0A140T897|A0A140T897_BOVIN Albumin OS=Bos taurus OX=9913 GN=ALB PE=4 SV=1
FKDLGEEH_2019	A0A140T897	ALB	>tr|A0A140T897|A0A140T897_BOVIN Albumin OS=Bos taurus OX=9913 GN=ALB PE=4 SV=1
NNTAADDKQPYEK_2023	P10103	HMGB1	>sp|P10103|HMGB1_BOVIN High mobility group protein B1 OS=Bos taurus OX=9913 GN=HMGB1 PE=1 SV=3
FLDDDLTDDIM_2027	A0A3Q1MI88	LALBA	>tr|A0A3Q1MI88|A0A3Q1MI88_BOVIN Alpha-lactalbumin OS=Bos taurus OX=9913 GN=LALBA PE=3 SV=1
IQHQDWTGGKE_2035	A0A3Q1N3I9	0	>tr|A0A3Q1N3I9|A0A3Q1N3I9_BOVIN Ig-like domain-containing protein OS=Bos taurus OX=9913 PE=1 SV=1
VDRNSWQEGDT_2036	A0A3Q1N3I9	0	>tr|A0A3Q1N3I9|A0A3Q1N3I9_BOVIN Ig-like domain-containing protein OS=Bos taurus OX=9913 PE=1 SV=1
HQDWTGGKE_2037	A0A3Q1N3I9	0	>tr|A0A3Q1N3I9|A0A3Q1N3I9_BOVIN Ig-like domain-containing protein OS=Bos taurus OX=9913 PE=1 SV=1
IVNPKGEEKPS_2046	A0A3Q1N568	PSME2	>tr|A0A3Q1N568|A0A3Q1N568_BOVIN Proteasome activator complex subunit 2 OS=Bos taurus OX=9913 GN=PSME2 PE=1 SV=1
IVQAEIGQKDSDSK_2049	A0A3Q1LLH4	CTNND1	>tr|A0A3Q1LLH4|A0A3Q1LLH4_BOVIN Catenin delta 1 OS=Bos taurus OX=9913 GN=CTNND1 PE=1 SV=1
SVDFVDPNKQ_2051	F1ML89	CPS1	>tr|F1ML89|F1ML89_BOVIN Carbamoyl-phosphate synthase 1 OS=Bos taurus OX=9913 GN=CPS1 PE=1 SV=2
FVNVNDQTNEGIMH_2052	F1ML89	CPS1	>tr|F1ML89|F1ML89_BOVIN Carbamoyl-phosphate synthase 1 OS=Bos taurus OX=9913 GN=CPS1 PE=1 SV=2
GGKPEPPAMPQPVPT_2059	Q3T169	RPS3	>sp|Q3T169|RS3_BOVIN Small ribosomal subunit protein uS3 OS=Bos taurus OX=9913 GN=RPS3 PE=2 SV=1
GGKPEPPAMPQPVPTA_2060	Q3T169	RPS3	>sp|Q3T169|RS3_BOVIN Small ribosomal subunit protein uS3 OS=Bos taurus OX=9913 GN=RPS3 PE=2 SV=1
SIGIQKPVGH_2062	P11151	LPL	>sp|P11151|LIPL_BOVIN Lipoprotein lipase OS=Bos taurus OX=9913 GN=LPL PE=1 SV=2
PGDRTMLDS_2065	A0A3Q1MGZ4	TKFC	>tr|A0A3Q1MGZ4|A0A3Q1MGZ4_BOVIN Triokinase/FMN cyclase OS=Bos taurus OX=9913 GN=TKFC PE=4 SV=1
TETIIETDKPK_2067	P53619	ARCN1	>sp|P53619|COPD_BOVIN Coatomer subunit delta OS=Bos taurus OX=9913 GN=ARCN1 PE=1 SV=1
VAPAPARPSGPSK_2068	P53619	ARCN1	>sp|P53619|COPD_BOVIN Coatomer subunit delta OS=Bos taurus OX=9913 GN=ARCN1 PE=1 SV=1
GKRPAEDMEEEQ_2071	Q3T0D0	HNRNPK	>sp|Q3T0D0|HNRPK_BOVIN Heterogeneous nuclear ribonucleoprotein K OS=Bos taurus OX=9913 GN=HNRNPK PE=2 SV=1
HDISPQAPTH_2091	A0A3Q1NC15	0	>tr|A0A3Q1NC15|A0A3Q1NC15_BOVIN Adenosine 5'-monophosphoramidase HINT1 OS=Bos taurus OX=9913 PE=3 SV=1
HIPASTPVYQQPQQQ_2092	Q3B7M5	LASP1	>sp|Q3B7M5|LASP1_BOVIN LIM and SH3 domain protein 1 OS=Bos taurus OX=9913 GN=LASP1 PE=2 SV=1
IKKTQDQISNIK_2093	Q3B7M5	LASP1	>sp|Q3B7M5|LASP1_BOVIN LIM and SH3 domain protein 1 OS=Bos taurus OX=9913 GN=LASP1 PE=2 SV=1
QDATAEEEEDFGEEAEEEA_2097	Q2KJD0	TUBB5	>sp|Q2KJD0|TBB5_BOVIN Tubulin beta-5 chain OS=Bos taurus OX=9913 GN=TUBB5 PE=1 SV=1
NLDIERPT_2101	F2Z4C1	TUBA1A	>tr|F2Z4C1|F2Z4C1_BOVIN Tubulin alpha chain OS=Bos taurus OX=9913 GN=TUBA1A PE=3 SV=1
QTNLVPYPR_2102	F2Z4C1	TUBA1A	>tr|F2Z4C1|F2Z4C1_BOVIN Tubulin alpha chain OS=Bos taurus OX=9913 GN=TUBA1A PE=3 SV=1
HPEQLITGKEDAANN_2103	F2Z4C1	TUBA1A	>tr|F2Z4C1|F2Z4C1_BOVIN Tubulin alpha chain OS=Bos taurus OX=9913 GN=TUBA1A PE=3 SV=1
HPEQLITGKEDAA_2104	F2Z4C1	TUBA1A	>tr|F2Z4C1|F2Z4C1_BOVIN Tubulin alpha chain OS=Bos taurus OX=9913 GN=TUBA1A PE=3 SV=1
RGDVVPKDVNAA_2105	F2Z4C1	TUBA1A	>tr|F2Z4C1|F2Z4C1_BOVIN Tubulin alpha chain OS=Bos taurus OX=9913 GN=TUBA1A PE=3 SV=1
TGDGVNDAPALK_2112	Q0VCY0	ATP2A1	>sp|Q0VCY0|AT2A1_BOVIN Sarcoplasmic/endoplasmic reticulum calcium ATPase 1 OS=Bos taurus OX=9913 GN=ATP2A1 PE=1 SV=1
KIGQQPQQPGAPPQQDYT_2120	A0A3Q1MB99	KHSRP	>tr|A0A3Q1MB99|A0A3Q1MB99_BOVIN KH-type splicing regulatory protein OS=Bos taurus OX=9913 GN=KHSRP PE=1 SV=1
IIAEGANGPTTPEADK_2121	A0A140T871	GLUD1	>tr|A0A140T871|A0A140T871_BOVIN Glutamate dehydrogenase 1, mitochondrial OS=Bos taurus OX=9913 GN=GLUD1 PE=1 SV=1
ISSDLDGHPVPK_2123	A5PJ79	TKT	>tr|A5PJ79|A5PJ79_BOVIN Transketolase OS=Bos taurus OX=9913 GN=TKT PE=2 SV=1
PSDGVATEK_2124	A5PJ79	TKT	>tr|A5PJ79|A5PJ79_BOVIN Transketolase OS=Bos taurus OX=9913 GN=TKT PE=2 SV=1
IKVENTEENR_2129	A5PK73	ALDOB	>tr|A5PK73|A5PK73_BOVIN Fructose-bisphosphate aldolase OS=Bos taurus OX=9913 GN=ALDOB PE=2 SV=1
ILEQEEEEEQAGK_2132	A4IFB1	SRRT	>sp|A4IFB1|SRRT_BOVIN Serrate RNA effector molecule homolog OS=Bos taurus OX=9913 GN=SRRT PE=2 SV=1
IQTSNVTNKNDPK_2140	Q3T0Y6	RALY	>tr|Q3T0Y6|Q3T0Y6_BOVIN RALY protein OS=Bos taurus OX=9913 GN=RALY PE=2 SV=1
SEGILDDRNEEK_2141	A0A3Q1LVC7	EZR	>tr|A0A3Q1LVC7|A0A3Q1LVC7_BOVIN Ezrin OS=Bos taurus OX=9913 GN=EZR PE=1 SV=1
THNDIIHNENM_2143	A0A3Q1LVC7	EZR	>tr|A0A3Q1LVC7|A0A3Q1LVC7_BOVIN Ezrin OS=Bos taurus OX=9913 GN=EZR PE=1 SV=1
IVENEKINAEK_2147	Q2NKU6	DPY30	>sp|Q2NKU6|DPY30_BOVIN Protein dpy-30 homolog OS=Bos taurus OX=9913 GN=DPY30 PE=3 SV=1
IVTGEEQGVPKEK_2148	A0A3S5ZPN0	MMUT	>tr|A0A3S5ZPN0|A0A3S5ZPN0_BOVIN Methylmalonyl-CoA mutase, mitochondrial OS=Bos taurus OX=9913 GN=MMUT PE=3 SV=1
PGPEDSLHEQ_2149	A0A3Q1M762	FOLR3	>tr|A0A3Q1M762|A0A3Q1M762_BOVIN Folate receptor 3 OS=Bos taurus OX=9913 GN=FOLR3 PE=3 SV=1
KEETIEKMQE_2151	G3MYC1	0	>tr|G3MYC1|G3MYC1_BOVIN KOW domain-containing protein OS=Bos taurus OX=9913 PE=3 SV=2
KTETQEKNPLPS_2152	C1K3N7	TMSB4X	>tr|C1K3N7|C1K3N7_BOVIN Thymosin beta OS=Bos taurus OX=9913 GN=TMSB4X PE=2 SV=1
KTETQEKNPLPSK_2153	C1K3N7	TMSB4X	>tr|C1K3N7|C1K3N7_BOVIN Thymosin beta OS=Bos taurus OX=9913 GN=TMSB4X PE=2 SV=1
TETQEKNPLPSK_2154	C1K3N7	TMSB4X	>tr|C1K3N7|C1K3N7_BOVIN Thymosin beta OS=Bos taurus OX=9913 GN=TMSB4X PE=2 SV=1
NPLPSKETIEQEK_2155	C1K3N7	TMSB4X	>tr|C1K3N7|C1K3N7_BOVIN Thymosin beta OS=Bos taurus OX=9913 GN=TMSB4X PE=2 SV=1
NPLPSKETIEQEKQAGES_2156	C1K3N7	TMSB4X	>tr|C1K3N7|C1K3N7_BOVIN Thymosin beta OS=Bos taurus OX=9913 GN=TMSB4X PE=2 SV=1
SDKPDMAEIEKFDKS_2157	C1K3N7	TMSB4X	>tr|C1K3N7|C1K3N7_BOVIN Thymosin beta OS=Bos taurus OX=9913 GN=TMSB4X PE=2 SV=1
SDKPDMAEIEKFDK_2158	C1K3N7	TMSB4X	>tr|C1K3N7|C1K3N7_BOVIN Thymosin beta OS=Bos taurus OX=9913 GN=TMSB4X PE=2 SV=1
TQEKEQIKT_2163	F1MU12	KRT8	>tr|F1MU12|F1MU12_BOVIN Keratin, type II cytoskeletal 8 OS=Bos taurus OX=9913 GN=KRT8 PE=3 SV=2
TQEKEQIK_2164	F1MU12	KRT8	>tr|F1MU12|F1MU12_BOVIN Keratin, type II cytoskeletal 8 OS=Bos taurus OX=9913 GN=KRT8 PE=3 SV=2
KLTSDDVKEQ_2167	A0A3Q1MB96	0	>tr|A0A3Q1MB96|A0A3Q1MB96_BOVIN Small ribosomal subunit protein uS15 OS=Bos taurus OX=9913 PE=3 SV=1
NVQTEIVNKH_2171	Q3ZCL0	CRISP3	>tr|Q3ZCL0|Q3ZCL0_BOVIN Cysteine-rich secretory protein 2 OS=Bos taurus OX=9913 GN=CRISP3 PE=2 SV=1
NTLPTKETIEQEK_2176	P21752	TMSB10	>sp|P21752|TYB10_BOVIN Thymosin beta-10 OS=Bos taurus OX=9913 GN=TMSB10 PE=1 SV=2
TLPTKETIEQEK_2177	P21752	TMSB10	>sp|P21752|TYB10_BOVIN Thymosin beta-10 OS=Bos taurus OX=9913 GN=TMSB10 PE=1 SV=2
KTETQEKNTLPT_2178	P21752	TMSB10	>sp|P21752|TYB10_BOVIN Thymosin beta-10 OS=Bos taurus OX=9913 GN=TMSB10 PE=1 SV=2
VAPAPAVVKKQEA_2180	Q2TBQ5	RPL7A	>sp|Q2TBQ5|RL7A_BOVIN Large ribosomal subunit protein eL8 OS=Bos taurus OX=9913 GN=RPL7A PE=2 SV=3
KVDATEESDLAQQ_2184	A0A3Q1LPQ0	P4HB	>tr|A0A3Q1LPQ0|A0A3Q1LPQ0_BOVIN Protein disulfide-isomerase OS=Bos taurus OX=9913 GN=P4HB PE=1 SV=1
NGDTASPKEYTAGR_2185	A0A3Q1LPQ0	P4HB	>tr|A0A3Q1LPQ0|A0A3Q1LPQ0_BOVIN Protein disulfide-isomerase OS=Bos taurus OX=9913 GN=P4HB PE=1 SV=1
LAPLAENDAIK_2188	A0A8P0LEB5	RAP1GDS1	>tr|A0A8P0LEB5|A0A8P0LEB5_BOVIN Rap1 GTPase-GDP dissociation stimulator 1 OS=Bos taurus OX=9913 GN=RAP1GDS1 PE=4 SV=1
NTVHDQEHIMEH_2191	A0A3Q1MFL2	MCFD2	>tr|A0A3Q1MFL2|A0A3Q1MFL2_BOVIN Multiple coagulation factor deficiency 2, ER cargo receptor complex subunit OS=Bos taurus OX=9913 GN=MCFD2 PE=4 SV=1
LLETTDRPDGH_2193	E1BFV0	KPNB1	>tr|E1BFV0|E1BFV0_BOVIN Karyopherin subunit beta 1 OS=Bos taurus OX=9913 GN=KPNB1 PE=1 SV=2
LGSGPDGAEEIK_2196	A0A3Q1LK61	RPS6KA1	>tr|A0A3Q1LK61|A0A3Q1LK61_BOVIN Ribosomal protein S6 kinase OS=Bos taurus OX=9913 GN=RPS6KA1 PE=3 SV=1
NLSKEDDVRQ_2197	Q5E995	RPS6	>sp|Q5E995|RS6_BOVIN Small ribosomal subunit protein eS6 OS=Bos taurus OX=9913 GN=RPS6 PE=2 SV=1
LKATVTPSPVKG_2200	A0A3Q1LNZ3	NUCKS1	>tr|A0A3Q1LNZ3|A0A3Q1LNZ3_BOVIN Nuclear casein kinase and cyclin dependent kinase substrate 1 OS=Bos taurus OX=9913 GN=NUCKS1 PE=4 SV=1
LKKEGPDF_2201	A0A3Q1LTU9	0	>tr|A0A3Q1LTU9|A0A3Q1LTU9_BOVIN Cytochrome c oxidase subunit NDUFA4 OS=Bos taurus OX=9913 PE=3 SV=1
LSHAEFTPNSKDQ_2203	A0A3Q1MU93	0	>tr|A0A3Q1MU93|A0A3Q1MU93_BOVIN Beta-2-microglobulin OS=Bos taurus OX=9913 PE=3 SV=1
LMEDSDDGPSLPTKQ_2205	A0A140T876	RER1	>tr|A0A140T876|A0A140T876_BOVIN Protein RER1 OS=Bos taurus OX=9913 GN=RER1 PE=3 SV=1
SEGDSVGDSVHGKPS_2206	A0A140T876	RER1	>tr|A0A140T876|A0A140T876_BOVIN Protein RER1 OS=Bos taurus OX=9913 GN=RER1 PE=3 SV=1
LNQPQPDFTKN_2208	A0A3Q1LNT7	MYO1D	>tr|A0A3Q1LNT7|A0A3Q1LNT7_BOVIN Unconventional myosin-Id OS=Bos taurus OX=9913 GN=MYO1D PE=3 SV=1
LPENVVVKDQH_2211	A0A0A0MP88	SERPINA3-1	>tr|A0A0A0MP88|A0A0A0MP88_BOVIN Serpin peptidase inhibitor, clade A (alpha-1 antiproteinase, antitrypsin), member 3 OS=Bos taurus OX=9913 GN=SERPINA3-1 PE=3 SV=2
LQKWENGE_2214	A0A3Q1M701	PAEP	>tr|A0A3Q1M701|A0A3Q1M701_BOVIN Progestagen-associated endometrial protein OS=Bos taurus OX=9913 GN=PAEP PE=1 SV=1
QLEEPGSLGPSGDR_2215	A0A3Q1M701	PAEP	>tr|A0A3Q1M701|A0A3Q1M701_BOVIN Progestagen-associated endometrial protein OS=Bos taurus OX=9913 GN=PAEP PE=1 SV=1
NIISNDEEEEVEENST_2217	P41541	USO1	>sp|P41541|USO1_BOVIN General vesicular transport factor p115 OS=Bos taurus OX=9913 GN=USO1 PE=1 SV=1
LSLEGDHSTPPSA_2221	P04272	ANXA2	>sp|P04272|ANXA2_BOVIN Annexin A2 OS=Bos taurus OX=9913 GN=ANXA2 PE=1 SV=2
MDAIKKK_2228	A0A3Q1LPQ6	TPM1	>tr|A0A3Q1LPQ6|A0A3Q1LPQ6_BOVIN Tropomyosin alpha-1 chain OS=Bos taurus OX=9913 GN=TPM1 PE=1 SV=1
MEEEEEIPKPK_2229	A5D7D4	GSPT1	>tr|A5D7D4|A5D7D4_BOVIN Eukaryotic peptide chain release factor GTP-binding subunit OS=Bos taurus OX=9913 GN=GSPT1 PE=2 SV=1
YGKDATNVGDEGGFAPN_2234	F1MB08	ENO1	>tr|F1MB08|F1MB08_BOVIN Alpha-enolase OS=Bos taurus OX=9913 GN=ENO1 PE=3 SV=2
MIEMDGTENK_2235	F1MB08	ENO1	>tr|F1MB08|F1MB08_BOVIN Alpha-enolase OS=Bos taurus OX=9913 GN=ENO1 PE=3 SV=2
MIGAQTDQTVQEH_2239	E1BE98	XPO1	>tr|E1BE98|E1BE98_BOVIN Exportin 1 OS=Bos taurus OX=9913 GN=XPO1 PE=3 SV=2
MPEDGLSEDKKP_2242	A0A3Q1LTX4	CALD1	>tr|A0A3Q1LTX4|A0A3Q1LTX4_BOVIN Caldesmon 1 OS=Bos taurus OX=9913 GN=CALD1 PE=1 SV=1
NMDVPNIK_2252	Q6EWQ7	EIF5A	>sp|Q6EWQ7|IF5A1_BOVIN Eukaryotic translation initiation factor 5A-1 OS=Bos taurus OX=9913 GN=EIF5A PE=2 SV=3
PAEAPDAKV_2256	F1MPB2	IGF2BP3	>tr|F1MPB2|F1MPB2_BOVIN Insulin like growth factor 2 mRNA binding protein 3 OS=Bos taurus OX=9913 GN=IGF2BP3 PE=3 SV=2
PDGDHDLK_2258	A0A3Q1LMG1	ALDOA	>tr|A0A3Q1LMG1|A0A3Q1LMG1_BOVIN Fructose-bisphosphate aldolase OS=Bos taurus OX=9913 GN=ALDOA PE=1 SV=1
PSQMEHAMET_2259	P60902	S100A10	>sp|P60902|S10AA_BOVIN Protein S100-A10 OS=Bos taurus OX=9913 GN=S100A10 PE=1 SV=2
PSQMEHAMETM_2260	P60902	S100A10	>sp|P60902|S10AA_BOVIN Protein S100-A10 OS=Bos taurus OX=9913 GN=S100A10 PE=1 SV=2
YPTEDVPR_2263	A8NJ40	RPL6	>tr|A8NJ40|A8NJ40_BOVIN 60S ribosomal protein L6 OS=Bos taurus OX=9913 GN=RPL6 PE=2 SV=1
PTEDVPR_2264	A8NJ40	RPL6	>tr|A8NJ40|A8NJ40_BOVIN 60S ribosomal protein L6 OS=Bos taurus OX=9913 GN=RPL6 PE=2 SV=1
QHVDPDETGGNDS_2266	P15467	RNASE4	>sp|P15467|RNAS4_BOVIN Ribonuclease 4 OS=Bos taurus OX=9913 GN=RNASE4 PE=1 SV=5
QLLESEKDLEEAEE_2269	P48427	TBCA	>sp|P48427|TBCA_BOVIN Tubulin-specific chaperone A OS=Bos taurus OX=9913 GN=TBCA PE=1 SV=3
RAVGPTAEADKSAAEK_2272	A0A3Q1MUF3	IK	>tr|A0A3Q1MUF3|A0A3Q1MUF3_BOVIN IK cytokine OS=Bos taurus OX=9913 GN=IK PE=3 SV=1
RFPSGNQGGAGPSQGSGGGTGGNV_2273	Q3ZBT1	VCP	>sp|Q3ZBT1|TERA_BOVIN Transitional endoplasmic reticulum ATPase OS=Bos taurus OX=9913 GN=VCP PE=2 SV=1
SAAPGSAAPAAGSAPAAAEEK_2275	P42899	RPLP2	>sp|P42899|RLA2_BOVIN Large ribosomal subunit protein P2 OS=Bos taurus OX=9913 GN=RPLP2 PE=3 SV=1
TVSAMHGDMDQK_2276	Q3SZ54	EIF4A1	>sp|Q3SZ54|IF4A1_BOVIN Eukaryotic initiation factor 4A-I OS=Bos taurus OX=9913 GN=EIF4A1 PE=2 SV=1
TVSAMHGDMDQKE_2277	Q3SZ54	EIF4A1	>sp|Q3SZ54|IF4A1_BOVIN Eukaryotic initiation factor 4A-I OS=Bos taurus OX=9913 GN=EIF4A1 PE=2 SV=1
TVSAMHGDMDQKER_2278	Q3SZ54	EIF4A1	>sp|Q3SZ54|IF4A1_BOVIN Eukaryotic initiation factor 4A-I OS=Bos taurus OX=9913 GN=EIF4A1 PE=2 SV=1
VEADRPGK_2281	D3JUI8	RBMX	>tr|D3JUI8|D3JUI8_BOVIN RNA-binding motif protein, X chromosome OS=Bos taurus OX=9913 GN=RBMX PE=1 SV=1
SATSVDQRPK_2282	A0A3Q1MHK3	0	>tr|A0A3Q1MHK3|A0A3Q1MHK3_BOVIN YTH N6-methyladenosine RNA binding protein 1 OS=Bos taurus OX=9913 PE=4 SV=1
SAVTTVVNPKYEGK_2285	A0A452DIS2	ITGB1	>tr|A0A452DIS2|A0A452DIS2_BOVIN Integrin beta OS=Bos taurus OX=9913 GN=ITGB1 PE=3 SV=1
SDALNSAIDK_2286	A0A3Q1M9M0	CTNNA1	>tr|A0A3Q1M9M0|A0A3Q1M9M0_BOVIN Catenin alpha 1 OS=Bos taurus OX=9913 GN=CTNNA1 PE=3 SV=1
VGGLNPEATEEK_2288	A0A3Q1LZD9	HNRNPAB	>tr|A0A3Q1LZD9|A0A3Q1LZD9_BOVIN Heteroous nuclear ribonucleoprotein A/B OS=Bos taurus OX=9913 GN=HNRNPAB PE=1 SV=1
SEENKIPDADKANEK_2289	Q0IIM3	HSPH1	>sp|Q0IIM3|HS105_BOVIN Heat shock protein 105 kDa OS=Bos taurus OX=9913 GN=HSPH1 PE=2 SV=1
SEHPGLSIGDTA_2290	F1MF42	0	>tr|F1MF42|F1MF42_BOVIN High mobility group protein B2 OS=Bos taurus OX=9913 PE=3 SV=3
SETAPVAPAAPAPAEKTPVKK_2292	A7MAZ5	H1-3	>sp|A7MAZ5|H13_BOVIN Histone H1.3 OS=Bos taurus OX=9913 GN=H1-3 PE=1 SV=1
SGDHLHNDSQIEAD_2296	Q17QA9	TOP1	>tr|Q17QA9|Q17QA9_BOVIN TOP1 protein (Fragment) OS=Bos taurus OX=9913 GN=TOP1 PE=2 SV=1
SGGNTGINFEK_2297	G3MWJ8	DDX3X	>tr|G3MWJ8|G3MWJ8_BOVIN RNA helicase OS=Bos taurus OX=9913 GN=DDX3X PE=1 SV=1
TLNPEHLGQGGVQ_2298	A0A0F6QNP7	C3	>tr|A0A0F6QNP7|A0A0F6QNP7_BOVIN Complement C3 OS=Bos taurus OX=9913 GN=C3 PE=2 SV=1
SIVDKEGVPR_2301	A0A3Q1MA60	EIF3CL	>tr|A0A3Q1MA60|A0A3Q1MA60_BOVIN Eukaryotic translation initiation factor 3 subunit C OS=Bos taurus OX=9913 GN=EIF3CL PE=1 SV=1
SLSGAQIDDNIPR_2303	A0A3Q1MFI5	DPYSL2	>tr|A0A3Q1MFI5|A0A3Q1MFI5_BOVIN Dihydropyrimidinase-related protein 2 OS=Bos taurus OX=9913 GN=DPYSL2 PE=1 SV=1
YPFPGPIHN_2304	A0A452DHW7	CSN2	>tr|A0A452DHW7|A0A452DHW7_BOVIN Beta-casein OS=Bos taurus OX=9913 GN=CSN2 PE=1 SV=1
SSELNAPSQESDSHPR_2308	E1BHM5	RBM25	>tr|E1BHM5|E1BHM5_BOVIN RNA binding motif protein 25 OS=Bos taurus OX=9913 GN=RBM25 PE=4 SV=2
SVDETIKNPR_2314	A0A3Q1MUU9	CCT7	>tr|A0A3Q1MUU9|A0A3Q1MUU9_BOVIN T-complex protein 1 subunit eta OS=Bos taurus OX=9913 GN=CCT7 PE=3 SV=1
SVQRPGPYDRPGTA_2315	Q5E9J1	HNRNPF	>sp|Q5E9J1|HNRPF_BOVIN Heterogeneous nuclear ribonucleoprotein F OS=Bos taurus OX=9913 GN=HNRNPF PE=2 SV=3
TVGSVAKVEQVK_2320	Q3SZP7	VIL1	>sp|Q3SZP7|VILI_BOVIN Villin-1 OS=Bos taurus OX=9913 GN=VIL1 PE=2 SV=3
TLEDEEEQERE_2327	A0A3Q1M4D8	LAD1	>tr|A0A3Q1M4D8|A0A3Q1M4D8_BOVIN Ladinin 1 OS=Bos taurus OX=9913 GN=LAD1 PE=1 SV=1
TLTSGGHAEHEGKPY_2330	A0A3Q1M8I9	CRIP1	>tr|A0A3Q1M8I9|A0A3Q1M8I9_BOVIN Cysteine rich protein 1 OS=Bos taurus OX=9913 GN=CRIP1 PE=4 SV=1
TPVEPEVAIH_2332	A0A3Q1MN57	0	>tr|A0A3Q1MN57|A0A3Q1MN57_BOVIN Small ribosomal subunit protein uS10 OS=Bos taurus OX=9913 PE=3 SV=1
TVQGSGHQEHINIH_2335	A0A3Q1LU90	CTTN	>tr|A0A3Q1LU90|A0A3Q1LU90_BOVIN Cortactin OS=Bos taurus OX=9913 GN=CTTN PE=1 SV=1
VANAGTAAVGHTDKIG_2336	A7MBC2	PDXDC1	>sp|A7MBC2|PDXD1_BOVIN Pyridoxal-dependent decarboxylase domain-containing protein 1 OS=Bos taurus OX=9913 GN=PDXDC1 PE=2 SV=1
VEGGDAGNREDQIN_2339	A0A3Q1LKR0	0	>tr|A0A3Q1LKR0|A0A3Q1LKR0_BOVIN Large ribosomal subunit protein uL30 OS=Bos taurus OX=9913 PE=3 SV=1
VFEEDIGGR_2340	A0A452DJJ3	GPD1	>tr|A0A452DJJ3|A0A452DJJ3_BOVIN Glycerol-3-phosphate dehydrogenase [NAD(+)] OS=Bos taurus OX=9913 GN=GPD1 PE=3 SV=1
VGNLGNNGNKTELE_2343	Q3SZR8	SRSF3	>sp|Q3SZR8|SRSF3_BOVIN Serine/arginine-rich splicing factor 3 OS=Bos taurus OX=9913 GN=SRSF3 PE=2 SV=1
VNKADAVQDSEMVE_2356	P49410	TUFM	>sp|P49410|EFTU_BOVIN Elongation factor Tu, mitochondrial OS=Bos taurus OX=9913 GN=TUFM PE=1 SV=1
VSSDVIDQKV_2358	Q3ZCK1	EIF3L	>sp|Q3ZCK1|EIF3L_BOVIN Eukaryotic translation initiation factor 3 subunit L OS=Bos taurus OX=9913 GN=EIF3L PE=2 SV=1
WDQTADQTPGATPK_2359	F1MX61	SF3B1	>tr|F1MX61|F1MX61_BOVIN Splicing factor 3b subunit 1 OS=Bos taurus OX=9913 GN=SF3B1 PE=3 SV=2
ADEKPKEGV_2374	A0A3Q1M927	0	>tr|A0A3Q1M927|A0A3Q1M927_BOVIN Small ubiquitin-related modifier OS=Bos taurus OX=9913 PE=3 SV=1
AEPGPEDSLHEQ_2382	A0A3Q1M762	FOLR3	>tr|A0A3Q1M762|A0A3Q1M762_BOVIN Folate receptor 3 OS=Bos taurus OX=9913 GN=FOLR3 PE=3 SV=1
GPGAPADPGRPTG_2392	A6QNW3	PIGR	>tr|A6QNW3|A6QNW3_BOVIN PIGR protein OS=Bos taurus OX=9913 GN=PIGR PE=2 SV=1
SGEPTSTPTTEAV_2396	P02668	CSN3	>sp|P02668|CASK_BOVIN Kappa-casein OS=Bos taurus OX=9913 GN=CSN3 PE=1 SV=1
PTSTPTTEAVE_2399	P02668	CSN3	>sp|P02668|CASK_BOVIN Kappa-casein OS=Bos taurus OX=9913 GN=CSN3 PE=1 SV=1
MAIPPKKN_2404	P02668	CSN3	>sp|P02668|CASK_BOVIN Kappa-casein OS=Bos taurus OX=9913 GN=CSN3 PE=1 SV=1
ELKPTPE_2423	B5B0D4	0	>tr|B5B0D4|B5B0D4_BOVIN Major allergen beta-lactoglobulin OS=Bos taurus OX=9913 PE=1 SV=1
VYVEELKPTPEGD_2424	B5B0D4	0	>tr|B5B0D4|B5B0D4_BOVIN Major allergen beta-lactoglobulin OS=Bos taurus OX=9913 PE=1 SV=1
QAMEDIKQME_2431	B5B3R8	CSN1S1	>tr|B5B3R8|B5B3R8_BOVIN Alpha-S1-casein OS=Bos taurus OX=9913 GN=CSN1S1 PE=2 SV=1
EDQAMEDIKQME_2432	B5B3R8	CSN1S1	>tr|B5B3R8|B5B3R8_BOVIN Alpha-S1-casein OS=Bos taurus OX=9913 GN=CSN1S1 PE=2 SV=1
STEDQAMEDIK_2433	B5B3R8	CSN1S1	>tr|B5B3R8|B5B3R8_BOVIN Alpha-S1-casein OS=Bos taurus OX=9913 GN=CSN1S1 PE=2 SV=1
QQKEPMIGVNQ_2434	B5B3R8	CSN1S1	>tr|B5B3R8|B5B3R8_BOVIN Alpha-S1-casein OS=Bos taurus OX=9913 GN=CSN1S1 PE=2 SV=1
IGSENSGKTTMP_2435	B5B3R8	CSN1S1	>tr|B5B3R8|B5B3R8_BOVIN Alpha-S1-casein OS=Bos taurus OX=9913 GN=CSN1S1 PE=2 SV=1
LSKDIGSEST_2438	B5B3R8	CSN1S1	>tr|B5B3R8|B5B3R8_BOVIN Alpha-S1-casein OS=Bos taurus OX=9913 GN=CSN1S1 PE=2 SV=1
AQINQGESITH_2466	A6QLB7	CAP1	>tr|A6QLB7|A6QLB7_BOVIN Adenylyl cyclase-associated protein OS=Bos taurus OX=9913 GN=CAP1 PE=2 SV=1
ASGEPTSTPTIEAV_2478	A0A140T8A9	CSN3	>tr|A0A140T8A9|A0A140T8A9_BOVIN Kappa-casein OS=Bos taurus OX=9913 GN=CSN3 PE=3 SV=1
SPEVIEGPPEINT_2493	E7E1P8	CSN3	>tr|E7E1P8|E7E1P8_BOVIN Kappa-casein (Fragment) OS=Bos taurus OX=9913 GN=CSN3 PE=3 SV=1
EGPPEINT_2494	E7E1P8	CSN3	>tr|E7E1P8|E7E1P8_BOVIN Kappa-casein (Fragment) OS=Bos taurus OX=9913 GN=CSN3 PE=3 SV=1
LMELGHK_2542	A0A6F8Z1X1	GlyCam1	>tr|A0A6F8Z1X1|A0A6F8Z1X1_BOVIN Glycosylation-dependent cell adhesion molecule 1 OS=Bos taurus OX=9913 GN=GlyCam1 PE=2 SV=1
SEETTEHTPSDA_2543	A0A6F8Z1X1	GlyCam1	>tr|A0A6F8Z1X1|A0A6F8Z1X1_BOVIN Glycosylation-dependent cell adhesion molecule 1 OS=Bos taurus OX=9913 GN=GlyCam1 PE=2 SV=1
HLEAQPTDASAQ_2544	A0A6F8Z1X1	GlyCam1	>tr|A0A6F8Z1X1|A0A6F8Z1X1_BOVIN Glycosylation-dependent cell adhesion molecule 1 OS=Bos taurus OX=9913 GN=GlyCam1 PE=2 SV=1
KNTMEHVSSSEE_2585	P02663	CSN1S2	>sp|P02663|CASA2_BOVIN Alpha-S2-casein OS=Bos taurus OX=9913 GN=CSN1S2 PE=1 SV=2
STSEENSK_2586	P02663	CSN1S2	>sp|P02663|CASA2_BOVIN Alpha-S2-casein OS=Bos taurus OX=9913 GN=CSN1S2 PE=1 SV=2
DMIVGPGNLQEGESEGDSQ_2594	E1BMJ0	SERPING1	>tr|E1BMJ0|E1BMJ0_BOVIN Serpin family G member 1 OS=Bos taurus OX=9913 GN=SERPING1 PE=3 SV=3
VDSEASVDKVT_2673	Q2KJH7	ALDH18A1	>tr|Q2KJH7|Q2KJH7_BOVIN Delta-1-pyrroline-5-carboxylate synthase OS=Bos taurus OX=9913 GN=ALDH18A1 PE=2 SV=1
INNVPAEGENEVNNELAN_2696	A0A3Q1LTT1	CYRIB	>tr|A0A3Q1LTT1|A0A3Q1LTT1_BOVIN CYFIP related Rac1 interactor B OS=Bos taurus OX=9913 GN=CYRIB PE=1 SV=1
YPSDGVATEK_2704	A5PJ79	TKT	>tr|A5PJ79|A5PJ79_BOVIN Transketolase OS=Bos taurus OX=9913 GN=TKT PE=2 SV=1
DKENQGDETQGQQPPQ_2798	P67808	YBX1	>sp|P67808|YBOX1_BOVIN Y-box-binding protein 1 OS=Bos taurus OX=9913 GN=YBX1 PE=2 SV=3
GLPQEVLNEN_2808	B5B3R8	CSN1S1	>tr|B5B3R8|B5B3R8_BOVIN Alpha-S1-casein OS=Bos taurus OX=9913 GN=CSN1S1 PE=2 SV=1
QGLPQEVLNEN_2809	B5B3R8	CSN1S1	>tr|B5B3R8|B5B3R8_BOVIN Alpha-S1-casein OS=Bos taurus OX=9913 GN=CSN1S1 PE=2 SV=1
IGSSSEESAEVAT_2928	P02663	CSN1S2	>sp|P02663|CASA2_BOVIN Alpha-S2-casein OS=Bos taurus OX=9913 GN=CSN1S2 PE=1 SV=2
SDAAVDTSSEITTKDL_2952	P01252	PTMA	>sp|P01252|PTMA_BOVIN Prothymosin alpha OS=Bos taurus OX=9913 GN=PTMA PE=1 SV=2
DDEVDVDGTVEEDLGKS_84	Q95M18	HSP90B1	>sp|Q95M18|ENPL_BOVIN Endoplasmin OS=Bos taurus OX=9913 GN=HSP90B1 PE=2 SV=1
ELKPTPEG_119	B5B0D4	0	>tr|B5B0D4|B5B0D4_BOVIN Major allergen beta-lactoglobulin OS=Bos taurus OX=9913 PE=1 SV=1
SNVQSPDATEED_214	A0A0M3T9B6	OPN	>tr|A0A0M3T9B6|A0A0M3T9B6_BOVIN Osteopontin OS=Bos taurus OX=9913 GN=OPN PE=2 SV=1
SDKPDMAEIEK_227	C1K3N7	TMSB4X	>tr|C1K3N7|C1K3N7_BOVIN Thymosin beta OS=Bos taurus OX=9913 GN=TMSB4X PE=2 SV=1
YVEELKPTPEG_400	B5B0D4	0	>tr|B5B0D4|B5B0D4_BOVIN Major allergen beta-lactoglobulin OS=Bos taurus OX=9913 PE=1 SV=1
VIESPPEINT_658	P02668	CSN3	>sp|P02668|CASK_BOVIN Kappa-casein OS=Bos taurus OX=9913 GN=CSN3 PE=1 SV=1
LEKFDKA_789	B5B0D4	0	>tr|B5B0D4|B5B0D4_BOVIN Major allergen beta-lactoglobulin OS=Bos taurus OX=9913 PE=1 SV=1
KGLDIQK_795	B5B0D4	0	>tr|B5B0D4|B5B0D4_BOVIN Major allergen beta-lactoglobulin OS=Bos taurus OX=9913 PE=1 SV=1
STEDQAMEDIKQMEAE_890	B5B3R8	CSN1S1	>tr|B5B3R8|B5B3R8_BOVIN Alpha-S1-casein OS=Bos taurus OX=9913 GN=CSN1S1 PE=2 SV=1
QKEPMIGVNQ_893	B5B3R8	CSN1S1	>tr|B5B3R8|B5B3R8_BOVIN Alpha-S1-casein OS=Bos taurus OX=9913 GN=CSN1S1 PE=2 SV=1
DIPNPIGSENS_927	B5B3R8	CSN1S1	>tr|B5B3R8|B5B3R8_BOVIN Alpha-S1-casein OS=Bos taurus OX=9913 GN=CSN1S1 PE=2 SV=1
ESTEDQAMEDIKQMEAE_952	B5B3R8	CSN1S1	>tr|B5B3R8|B5B3R8_BOVIN Alpha-S1-casein OS=Bos taurus OX=9913 GN=CSN1S1 PE=2 SV=1
TKLTEEEKN_1118	P02663	CSN1S2	>sp|P02663|CASA2_BOVIN Alpha-S2-casein OS=Bos taurus OX=9913 GN=CSN1S2 PE=1 SV=2
LNREQLSTSEENS_1131	P02663	CSN1S2	>sp|P02663|CASA2_BOVIN Alpha-S2-casein OS=Bos taurus OX=9913 GN=CSN1S2 PE=1 SV=2
ESPPEINTVQ_1265	P02668	CSN3	>sp|P02668|CASK_BOVIN Kappa-casein OS=Bos taurus OX=9913 GN=CSN3 PE=1 SV=1
ASGEPTSTPTTEAVESTV_1267	P02668	CSN3	>sp|P02668|CASK_BOVIN Kappa-casein OS=Bos taurus OX=9913 GN=CSN3 PE=1 SV=1
KNQDKTEIPT_1273	P02668	CSN3	>sp|P02668|CASK_BOVIN Kappa-casein OS=Bos taurus OX=9913 GN=CSN3 PE=1 SV=1
ISNEDLSKEPS_1449	A0A6F8Z1X1	GlyCam1	>tr|A0A6F8Z1X1|A0A6F8Z1X1_BOVIN Glycosylation-dependent cell adhesion molecule 1 OS=Bos taurus OX=9913 GN=GlyCam1 PE=2 SV=1
DETHLEAQPT_1450	A0A6F8Z1X1	GlyCam1	>tr|A0A6F8Z1X1|A0A6F8Z1X1_BOVIN Glycosylation-dependent cell adhesion molecule 1 OS=Bos taurus OX=9913 GN=GlyCam1 PE=2 SV=1
SEETTEHTPSDASTTEGK_1451	A0A6F8Z1X1	GlyCam1	>tr|A0A6F8Z1X1|A0A6F8Z1X1_BOVIN Glycosylation-dependent cell adhesion molecule 1 OS=Bos taurus OX=9913 GN=GlyCam1 PE=2 SV=1
EETTEHTPSDASTTEGK_1452	A0A6F8Z1X1	GlyCam1	>tr|A0A6F8Z1X1|A0A6F8Z1X1_BOVIN Glycosylation-dependent cell adhesion molecule 1 OS=Bos taurus OX=9913 GN=GlyCam1 PE=2 SV=1
ILNKPEDETH_1480	A0A6F8Z1X1	GlyCam1	>tr|A0A6F8Z1X1|A0A6F8Z1X1_BOVIN Glycosylation-dependent cell adhesion molecule 1 OS=Bos taurus OX=9913 GN=GlyCam1 PE=2 SV=1
EHTPSDASTTEGKLME_1495	A0A6F8Z1X1	GlyCam1	>tr|A0A6F8Z1X1|A0A6F8Z1X1_BOVIN Glycosylation-dependent cell adhesion molecule 1 OS=Bos taurus OX=9913 GN=GlyCam1 PE=2 SV=1
VSREGQEQEGEEMAE_1584	F1MZQ4	BTN1A1	>tr|F1MZQ4|F1MZQ4_BOVIN Butyrophilin subfamily 1 member A1 OS=Bos taurus OX=9913 GN=BTN1A1 PE=3 SV=3
QSKPVTTPEEIAQ_1605	F1MUZ9	HSPD1	>tr|F1MUZ9|F1MUZ9_BOVIN 60 kDa heat shock protein, mitochondrial OS=Bos taurus OX=9913 GN=HSPD1 PE=1 SV=1
EQQQTEDELQDK_1636	P02666	CSN2	>sp|P02666|CASB_BOVIN Beta-casein OS=Bos taurus OX=9913 GN=CSN2 PE=1 SV=2
SLPQNIPPLTQTPV_1638	P02666	CSN2	>sp|P02666|CASB_BOVIN Beta-casein OS=Bos taurus OX=9913 GN=CSN2 PE=1 SV=2
LPQNIPPLTQTPV_1641	P02666	CSN2	>sp|P02666|CASB_BOVIN Beta-casein OS=Bos taurus OX=9913 GN=CSN2 PE=1 SV=2
KEMPFPK_1670	P02666	CSN2	>sp|P02666|CASB_BOVIN Beta-casein OS=Bos taurus OX=9913 GN=CSN2 PE=1 SV=2
LPVKPTSSGSSEE_1828	A0A0M3T9B6	OPN	>tr|A0A0M3T9B6|A0A0M3T9B6_BOVIN Osteopontin OS=Bos taurus OX=9913 GN=OPN PE=2 SV=1
KVGENADSQIK_2187	Q0IIJ2	H1-0	>sp|Q0IIJ2|H10_BOVIN Histone H1.0 OS=Bos taurus OX=9913 GN=H1-0 PE=2 SV=3
SAAQAAAQTNSNAAGK_2249	A1L5B7	SERBP1	>tr|A1L5B7|A1L5B7_BOVIN SERPINE1 mRNA binding protein 1 OS=Bos taurus OX=9913 GN=SERBP1 PE=1 SV=1
AADPPAENSSAPEAEQGGAE_4	P67808	YBX1	>sp|P67808|YBOX1_BOVIN Y-box-binding protein 1 OS=Bos taurus OX=9913 GN=YBX1 PE=2 SV=3
YIDQEELNK_16	G5E507	HSP90AB1	>tr|G5E507|G5E507_BOVIN Heat shock protein HSP 90-beta OS=Bos taurus OX=9913 GN=HSP90AB1 PE=1 SV=2
ANTVLSGGTTMYPGIAD_37	P60712	ACTB	>sp|P60712|ACTB_BOVIN Actin, cytoplasmic 1 OS=Bos taurus OX=9913 GN=ACTB PE=1 SV=1
IVMDSGDGVTH_39	P60712	ACTB	>sp|P60712|ACTB_BOVIN Actin, cytoplasmic 1 OS=Bos taurus OX=9913 GN=ACTB PE=1 SV=1
VMDSGDGVTH_40	P60712	ACTB	>sp|P60712|ACTB_BOVIN Actin, cytoplasmic 1 OS=Bos taurus OX=9913 GN=ACTB PE=1 SV=1
DSYVGDEAQSK_41	P60712	ACTB	>sp|P60712|ACTB_BOVIN Actin, cytoplasmic 1 OS=Bos taurus OX=9913 GN=ACTB PE=1 SV=1
GEPTSTPT_59	P02668	CSN3	>sp|P02668|CASK_BOVIN Kappa-casein OS=Bos taurus OX=9913 GN=CSN3 PE=1 SV=1
NSNPALNDNLEK_88	Q4QRP1	0	>tr|Q4QRP1|Q4QRP1_BOVIN Chloride intracellular channel protein (Fragment) OS=Bos taurus OX=9913 PE=2 SV=1
GVDSVEGEGEEEGEE_105	F2Z4C1	TUBA1A	>tr|F2Z4C1|F2Z4C1_BOVIN Tubulin alpha chain OS=Bos taurus OX=9913 GN=TUBA1A PE=3 SV=1
EDLSKEPS_112	A0A6F8Z1X1	GlyCam1	>tr|A0A6F8Z1X1|A0A6F8Z1X1_BOVIN Glycosylation-dependent cell adhesion molecule 1 OS=Bos taurus OX=9913 GN=GlyCam1 PE=2 SV=1
MENSAEPEQS_122	B5B0D4	0	>tr|B5B0D4|B5B0D4_BOVIN Major allergen beta-lactoglobulin OS=Bos taurus OX=9913 PE=1 SV=1
HQPHQPLPPTVMFPPQS_138	P02666	CSN2	>sp|P02666|CASB_BOVIN Beta-casein OS=Bos taurus OX=9913 GN=CSN2 PE=1 SV=2
NIPPLTQTPVVVPPFLQPE_142	P02666	CSN2	>sp|P02666|CASB_BOVIN Beta-casein OS=Bos taurus OX=9913 GN=CSN2 PE=1 SV=2
EQLSTSEENS_162	P02663	CSN1S2	>sp|P02663|CASA2_BOVIN Alpha-S2-casein OS=Bos taurus OX=9913 GN=CSN1S2 PE=1 SV=2
NMAINPSKEN_164	P02663	CSN1S2	>sp|P02663|CASA2_BOVIN Alpha-S2-casein OS=Bos taurus OX=9913 GN=CSN1S2 PE=1 SV=2
EQLSTSEENSK_165	P02663	CSN1S2	>sp|P02663|CASA2_BOVIN Alpha-S2-casein OS=Bos taurus OX=9913 GN=CSN1S2 PE=1 SV=2
GDDLTVTNPK_168	F1MB08	ENO1	>tr|F1MB08|F1MB08_BOVIN Alpha-enolase OS=Bos taurus OX=9913 GN=ENO1 PE=3 SV=2
GGGGNFGPGPGSN_169	Q2HJ60	HNRNPA2B1	>sp|Q2HJ60|ROA2_BOVIN Heterogeneous nuclear ribonucleoproteins A2/B1 OS=Bos taurus OX=9913 GN=HNRNPA2B1 PE=2 SV=1
GNLGAGNGNLQGPR_171	A0A3Q1LRT4	0	>tr|A0A3Q1LRT4|A0A3Q1LRT4_BOVIN Matrin-3 OS=Bos taurus OX=9913 PE=4 SV=1
IGDEAIEKPT_188	A0A3Q1MXB7	ACTR3	>tr|A0A3Q1MXB7|A0A3Q1MXB7_BOVIN Actin-related protein 3 OS=Bos taurus OX=9913 GN=ACTR3 PE=1 SV=1
LAKVDATEESDLAQQ_194	A0A3Q1LPQ0	P4HB	>tr|A0A3Q1LPQ0|A0A3Q1LPQ0_BOVIN Protein disulfide-isomerase OS=Bos taurus OX=9913 GN=P4HB PE=1 SV=1
QDVEDENQ_219	A0A3Q1MP67	YWHAE	>tr|A0A3Q1MP67|A0A3Q1MP67_BOVIN 14-3-3 protein epsilon OS=Bos taurus OX=9913 GN=YWHAE PE=1 SV=1
TETQEKNPLPS_228	C1K3N7	TMSB4X	>tr|C1K3N7|C1K3N7_BOVIN Thymosin beta OS=Bos taurus OX=9913 GN=TMSB4X PE=2 SV=1
TSENQGDEGDAGEGEN_242	A0A140T894	YWHAB	>tr|A0A140T894|A0A140T894_BOVIN 14-3-3 protein beta/alpha OS=Bos taurus OX=9913 GN=YWHAB PE=3 SV=1
TQDQISNIK_257	Q3B7M5	LASP1	>sp|Q3B7M5|LASP1_BOVIN LIM and SH3 domain protein 1 OS=Bos taurus OX=9913 GN=LASP1 PE=2 SV=1
TSAAPAKKPY_258	A0A3Q1M4E6	TJAP1	>tr|A0A3Q1M4E6|A0A3Q1M4E6_BOVIN Tight junction associated protein 1 OS=Bos taurus OX=9913 GN=TJAP1 PE=4 SV=1
IKVENTEEN_274	A5PK73	ALDOB	>tr|A5PK73|A5PK73_BOVIN Fructose-bisphosphate aldolase OS=Bos taurus OX=9913 GN=ALDOB PE=2 SV=1
ADLNQGIGEPQSPS_277	A5D7A0	EFHD2	>sp|A5D7A0|EFHD2_BOVIN EF-hand domain-containing protein D2 OS=Bos taurus OX=9913 GN=EFHD2 PE=2 SV=1
TAVAPIER_314	A0A3Q1MF55	SLC25A5	>tr|A0A3Q1MF55|A0A3Q1MF55_BOVIN ADP/ATP translocase OS=Bos taurus OX=9913 GN=SLC25A5 PE=3 SV=1
VGEVIVTKDDA_338	F1MUZ9	HSPD1	>tr|F1MUZ9|F1MUZ9_BOVIN 60 kDa heat shock protein, mitochondrial OS=Bos taurus OX=9913 GN=HSPD1 PE=1 SV=1
ASGPPVSELIT_347	A0A452DIF5	H1-2	>tr|A0A452DIF5|A0A452DIF5_BOVIN H1.2 linker histone, cluster member OS=Bos taurus OX=9913 GN=H1-2 PE=3 SV=1
SETAPAAPAAPAPAEK_351	G3MWV5	H1-4	>tr|G3MWV5|G3MWV5_BOVIN H1.4 linker histone, cluster member OS=Bos taurus OX=9913 GN=H1-4 PE=3 SV=2
LAQAEEQLEQES_362	F1MM57	MYH14	>tr|F1MM57|F1MM57_BOVIN Myosin heavy chain 14 OS=Bos taurus OX=9913 GN=MYH14 PE=1 SV=3
FPSGNQGGAGPSQGSGGGTGGNV_373	Q3ZBT1	VCP	>sp|Q3ZBT1|TERA_BOVIN Transitional endoplasmic reticulum ATPase OS=Bos taurus OX=9913 GN=VCP PE=2 SV=1
SGEPTSTPTTEAVE_385	P02668	CSN3	>sp|P02668|CASK_BOVIN Kappa-casein OS=Bos taurus OX=9913 GN=CSN3 PE=1 SV=1
NTIASGEPTSTPT_386	P02668	CSN3	>sp|P02668|CASK_BOVIN Kappa-casein OS=Bos taurus OX=9913 GN=CSN3 PE=1 SV=1
TIASGEPTSTPT_387	P02668	CSN3	>sp|P02668|CASK_BOVIN Kappa-casein OS=Bos taurus OX=9913 GN=CSN3 PE=1 SV=1
DDDDNEDRGDDQ_391	Q3SX47	HNRPC	>tr|Q3SX47|Q3SX47_BOVIN Heterogeneous nuclear ribonucleoprotein C (C1/C2) OS=Bos taurus OX=9913 GN=HNRPC PE=2 SV=1
QDATAEEEGEFEEEAE_413	Q3MHM5	TUBB4B	>sp|Q3MHM5|TBB4B_BOVIN Tubulin beta-4B chain OS=Bos taurus OX=9913 GN=TUBB4B PE=1 SV=1
GIQPDGQMPSDK_442	F2Z4C1	TUBA1A	>tr|F2Z4C1|F2Z4C1_BOVIN Tubulin alpha chain OS=Bos taurus OX=9913 GN=TUBA1A PE=3 SV=1
PPFLQPEVM_460	P02666	CSN2	>sp|P02666|CASB_BOVIN Beta-casein OS=Bos taurus OX=9913 GN=CSN2 PE=1 SV=2
TVDGPSGKL_476	A0A3Q1M8J9	GAPDH	>tr|A0A3Q1M8J9|A0A3Q1M8J9_BOVIN Glyceraldehyde-3-phosphate dehydrogenase OS=Bos taurus OX=9913 GN=GAPDH PE=1 SV=1
IEDVTPIPSDST_513	A0A3Q1MCJ7	RPS14	>tr|A0A3Q1MCJ7|A0A3Q1MCJ7_BOVIN Ribosomal protein S14 OS=Bos taurus OX=9913 GN=RPS14 PE=1 SV=1
LIATNGTPELQNPEK_529	Q08E52	PAK1	>sp|Q08E52|PAK1_BOVIN Serine/threonine-protein kinase PAK 1 OS=Bos taurus OX=9913 GN=PAK1 PE=1 SV=1
LSPDGQYVPR_535	F1N3J3	AGR2	>tr|F1N3J3|F1N3J3_BOVIN Anterior gradient 2, protein disulphide isomerase family member OS=Bos taurus OX=9913 GN=AGR2 PE=1 SV=2
VAGDMLPNSTER_539	Q5E9A3	PCBP1	>sp|Q5E9A3|PCBP1_BOVIN Poly(rC)-binding protein 1 OS=Bos taurus OX=9913 GN=PCBP1 PE=2 SV=1
NMENVDAMGVH_551	F1ML89	CPS1	>tr|F1ML89|F1ML89_BOVIN Carbamoyl-phosphate synthase 1 OS=Bos taurus OX=9913 GN=CPS1 PE=1 SV=2
SRDNGPDGMEPEGVIES_590	Q3SZ54	EIF4A1	>sp|Q3SZ54|IF4A1_BOVIN Eukaryotic initiation factor 4A-I OS=Bos taurus OX=9913 GN=EIF4A1 PE=2 SV=1
QDATAEEEGEFEEEAEEEV_621	Q3MHM5	TUBB4B	>sp|Q3MHM5|TBB4B_BOVIN Tubulin beta-4B chain OS=Bos taurus OX=9913 GN=TUBB4B PE=1 SV=1
VGGTSDVEVNEK_628	F1MUZ9	HSPD1	>tr|F1MUZ9|F1MUZ9_BOVIN 60 kDa heat shock protein, mitochondrial OS=Bos taurus OX=9913 GN=HSPD1 PE=1 SV=1
ETIEQEKQAGES_664	C1K3N7	TMSB4X	>tr|C1K3N7|C1K3N7_BOVIN Thymosin beta OS=Bos taurus OX=9913 GN=TMSB4X PE=2 SV=1
PVPPPPAPPPPPT_691	Q08DX4	WIPF1	>tr|Q08DX4|Q08DX4_BOVIN WAS/WASL interacting protein family member 1 OS=Bos taurus OX=9913 GN=WIPF1 PE=2 SV=1
QYPPPPPPPPPS_693	A7E307	DDX17	>tr|A7E307|A7E307_BOVIN RNA helicase OS=Bos taurus OX=9913 GN=DDX17 PE=1 SV=1
SDNGELEDKPPAPPV_695	A0A3Q1M0G8	PAK2	>tr|A0A3Q1M0G8|A0A3Q1M0G8_BOVIN non-specific serine/threonine protein kinase OS=Bos taurus OX=9913 GN=PAK2 PE=1 SV=1
TDLNPDNLQGGDDLDPN_701	Q5EA61	CKB	>sp|Q5EA61|KCRB_BOVIN Creatine kinase B-type OS=Bos taurus OX=9913 GN=CKB PE=1 SV=1
RGNVAGDSKNDPPMEA_731	P68103	EEF1A1	>sp|P68103|EF1A1_BOVIN Elongation factor 1-alpha 1 OS=Bos taurus OX=9913 GN=EEF1A1 PE=1 SV=1
ILNHPGQISA_733	P68103	EEF1A1	>sp|P68103|EF1A1_BOVIN Elongation factor 1-alpha 1 OS=Bos taurus OX=9913 GN=EEF1A1 PE=1 SV=1
ILNHPGQISAGY_734	P68103	EEF1A1	>sp|P68103|EF1A1_BOVIN Elongation factor 1-alpha 1 OS=Bos taurus OX=9913 GN=EEF1A1 PE=1 SV=1
SGKKLEDGPK_735	P68103	EEF1A1	>sp|P68103|EF1A1_BOVIN Elongation factor 1-alpha 1 OS=Bos taurus OX=9913 GN=EEF1A1 PE=1 SV=1
ADQKQEFNKRPT_745	A6QLP2	AHCYL2	>sp|A6QLP2|SAHH3_BOVIN Adenosylhomocysteinase 3 OS=Bos taurus OX=9913 GN=AHCYL2 PE=1 SV=1
AEDIKTKIK_746	F1N2E5	0	>tr|F1N2E5|F1N2E5_BOVIN Cytochrome c oxidase subunit OS=Bos taurus OX=9913 PE=3 SV=1
IIAEKTKIPAV_804	B5B0D4	0	>tr|B5B0D4|B5B0D4_BOVIN Major allergen beta-lactoglobulin OS=Bos taurus OX=9913 PE=1 SV=1
DDEALEKFDK_823	B5B0D4	0	>tr|B5B0D4|B5B0D4_BOVIN Major allergen beta-lactoglobulin OS=Bos taurus OX=9913 PE=1 SV=1
LIVTQTMKGL_824	B5B0D4	0	>tr|B5B0D4|B5B0D4_BOVIN Major allergen beta-lactoglobulin OS=Bos taurus OX=9913 PE=1 SV=1
VTQTMKG_825	B5B0D4	0	>tr|B5B0D4|B5B0D4_BOVIN Major allergen beta-lactoglobulin OS=Bos taurus OX=9913 PE=1 SV=1
SMKEGIHA_967	B5B3R8	CSN1S1	>tr|B5B3R8|B5B3R8_BOVIN Alpha-S1-casein OS=Bos taurus OX=9913 GN=CSN1S1 PE=2 SV=1
LHSMKEGIHAQQK_987	B5B3R8	CSN1S1	>tr|B5B3R8|B5B3R8_BOVIN Alpha-S1-casein OS=Bos taurus OX=9913 GN=CSN1S1 PE=2 SV=1
LHSMKEGIHA_990	B5B3R8	CSN1S1	>tr|B5B3R8|B5B3R8_BOVIN Alpha-S1-casein OS=Bos taurus OX=9913 GN=CSN1S1 PE=2 SV=1
AMEDIKQMEAESI_994	B5B3R8	CSN1S1	>tr|B5B3R8|B5B3R8_BOVIN Alpha-S1-casein OS=Bos taurus OX=9913 GN=CSN1S1 PE=2 SV=1
QQKEPMIGVNQEL_995	B5B3R8	CSN1S1	>tr|B5B3R8|B5B3R8_BOVIN Alpha-S1-casein OS=Bos taurus OX=9913 GN=CSN1S1 PE=2 SV=1
AQQKEPMIGVN_1000	B5B3R8	CSN1S1	>tr|B5B3R8|B5B3R8_BOVIN Alpha-S1-casein OS=Bos taurus OX=9913 GN=CSN1S1 PE=2 SV=1
DIGSESTEDQAMEDIKQMEAES_1008	B5B3R8	CSN1S1	>tr|B5B3R8|B5B3R8_BOVIN Alpha-S1-casein OS=Bos taurus OX=9913 GN=CSN1S1 PE=2 SV=1
LAEQAERYDDMAA_1100	P63103	YWHAZ	>sp|P63103|1433Z_BOVIN 14-3-3 protein zeta/delta OS=Bos taurus OX=9913 GN=YWHAZ PE=1 SV=1
MDKNELVQKA_1101	P63103	YWHAZ	>sp|P63103|1433Z_BOVIN 14-3-3 protein zeta/delta OS=Bos taurus OX=9913 GN=YWHAZ PE=1 SV=1
TKKTKLTEEE_1158	P02663	CSN1S2	>sp|P02663|CASA2_BOVIN Alpha-S2-casein OS=Bos taurus OX=9913 GN=CSN1S2 PE=1 SV=2
NREQLSTSEENSKKT_1165	P02663	CSN1S2	>sp|P02663|CASA2_BOVIN Alpha-S2-casein OS=Bos taurus OX=9913 GN=CSN1S2 PE=1 SV=2
SEESAEVATEEVK_1167	P02663	CSN1S2	>sp|P02663|CASA2_BOVIN Alpha-S2-casein OS=Bos taurus OX=9913 GN=CSN1S2 PE=1 SV=2
TKLTEEEKNR_1170	P02663	CSN1S2	>sp|P02663|CASA2_BOVIN Alpha-S2-casein OS=Bos taurus OX=9913 GN=CSN1S2 PE=1 SV=2
ISKQEYDESGPSIV_1242	P60712	ACTB	>sp|P60712|ACTB_BOVIN Actin, cytoplasmic 1 OS=Bos taurus OX=9913 GN=ACTB PE=1 SV=1
MQKEITALAPSTM_1246	P60712	ACTB	>sp|P60712|ACTB_BOVIN Actin, cytoplasmic 1 OS=Bos taurus OX=9913 GN=ACTB PE=1 SV=1
ANTVLSGGTTMYPGIADR_1248	P60712	ACTB	>sp|P60712|ACTB_BOVIN Actin, cytoplasmic 1 OS=Bos taurus OX=9913 GN=ACTB PE=1 SV=1
AGSFGGAGGHAPGVA_1259	A0A3Q1MIF1	HNRNPM	>tr|A0A3Q1MIF1|A0A3Q1MIF1_BOVIN Heteroous nuclear ribonucleoprotein M OS=Bos taurus OX=9913 GN=HNRNPM PE=1 SV=1
KVKEDPDGEHA_1261	A0A3Q1MIF1	HNRNPM	>tr|A0A3Q1MIF1|A0A3Q1MIF1_BOVIN Heteroous nuclear ribonucleoprotein M OS=Bos taurus OX=9913 GN=HNRNPM PE=1 SV=1
MAIPPKKNQDKTEIPTINT_1330	P02668	CSN3	>sp|P02668|CASK_BOVIN Kappa-casein OS=Bos taurus OX=9913 GN=CSN3 PE=1 SV=1
NQDKTEIPTI_1331	P02668	CSN3	>sp|P02668|CASK_BOVIN Kappa-casein OS=Bos taurus OX=9913 GN=CSN3 PE=1 SV=1
AIRNDEELNK_1358	Q17QG8	H2AFX	>tr|Q17QG8|Q17QG8_BOVIN Histone H2A OS=Bos taurus OX=9913 GN=H2AFX PE=2 SV=1
TVKADGEQSAKPEK_1367	A0A3Q1MG98	SLC34A2	>tr|A0A3Q1MG98|A0A3Q1MG98_BOVIN Sodium-dependent phosphate transport protein 2B OS=Bos taurus OX=9913 GN=SLC34A2 PE=3 SV=1
TVKADGEQSAKPEKA_1368	A0A3Q1MG98	SLC34A2	>tr|A0A3Q1MG98|A0A3Q1MG98_BOVIN Sodium-dependent phosphate transport protein 2B OS=Bos taurus OX=9913 GN=SLC34A2 PE=3 SV=1
ANKKDLEEAEGR_1380	Q2KJH7	ALDH18A1	>tr|Q2KJH7|Q2KJH7_BOVIN Delta-1-pyrroline-5-carboxylate synthase OS=Bos taurus OX=9913 GN=ALDH18A1 PE=2 SV=1
VITDIVEGK_1381	Q2KJH7	ALDH18A1	>tr|Q2KJH7|Q2KJH7_BOVIN Delta-1-pyrroline-5-carboxylate synthase OS=Bos taurus OX=9913 GN=ALDH18A1 PE=2 SV=1
ALQGGTSVVIANGTHPK_1382	Q2KJH7	ALDH18A1	>tr|Q2KJH7|Q2KJH7_BOVIN Delta-1-pyrroline-5-carboxylate synthase OS=Bos taurus OX=9913 GN=ALDH18A1 PE=2 SV=1
QLEEAEEEASRAQ_1395	F1MM57	MYH14	>tr|F1MM57|F1MM57_BOVIN Myosin heavy chain 14 OS=Bos taurus OX=9913 GN=MYH14 PE=1 SV=3
TIASGEPTSTPITEAVES_1402	E7E1P7	CSN3	>tr|E7E1P7|E7E1P7_BOVIN Kappa-casein (Fragment) OS=Bos taurus OX=9913 GN=CSN3 PE=3 SV=1
ASGEPTSTPITEAVESTV_1404	E7E1P7	CSN3	>tr|E7E1P7|E7E1P7_BOVIN Kappa-casein (Fragment) OS=Bos taurus OX=9913 GN=CSN3 PE=3 SV=1
QSQNPKLPLS_1520	A0A6F8Z1X1	GlyCam1	>tr|A0A6F8Z1X1|A0A6F8Z1X1_BOVIN Glycosylation-dependent cell adhesion molecule 1 OS=Bos taurus OX=9913 GN=GlyCam1 PE=2 SV=1
DLSKEPS_1522	A0A6F8Z1X1	GlyCam1	>tr|A0A6F8Z1X1|A0A6F8Z1X1_BOVIN Glycosylation-dependent cell adhesion molecule 1 OS=Bos taurus OX=9913 GN=GlyCam1 PE=2 SV=1
EHTPSDASTTEGKL_1526	A0A6F8Z1X1	GlyCam1	>tr|A0A6F8Z1X1|A0A6F8Z1X1_BOVIN Glycosylation-dependent cell adhesion molecule 1 OS=Bos taurus OX=9913 GN=GlyCam1 PE=2 SV=1
ISREDLISKE_1527	A0A6F8Z1X1	GlyCam1	>tr|A0A6F8Z1X1|A0A6F8Z1X1_BOVIN Glycosylation-dependent cell adhesion molecule 1 OS=Bos taurus OX=9913 GN=GlyCam1 PE=2 SV=1
DASTTEGKLMELGHK_1528	A0A6F8Z1X1	GlyCam1	>tr|A0A6F8Z1X1|A0A6F8Z1X1_BOVIN Glycosylation-dependent cell adhesion molecule 1 OS=Bos taurus OX=9913 GN=GlyCam1 PE=2 SV=1
EDLISKEQIV_1530	A0A6F8Z1X1	GlyCam1	>tr|A0A6F8Z1X1|A0A6F8Z1X1_BOVIN Glycosylation-dependent cell adhesion molecule 1 OS=Bos taurus OX=9913 GN=GlyCam1 PE=2 SV=1
ILNKPEDETHL_1533	A0A6F8Z1X1	GlyCam1	>tr|A0A6F8Z1X1|A0A6F8Z1X1_BOVIN Glycosylation-dependent cell adhesion molecule 1 OS=Bos taurus OX=9913 GN=GlyCam1 PE=2 SV=1
SSSEESITRIN_1690	P02666	CSN2	>sp|P02666|CASB_BOVIN Beta-casein OS=Bos taurus OX=9913 GN=CSN2 PE=1 SV=2
SLVYPFPGPIPNSLPQ_1703	P02666	CSN2	>sp|P02666|CASB_BOVIN Beta-casein OS=Bos taurus OX=9913 GN=CSN2 PE=1 SV=2
LQPEVMGVS_1704	P02666	CSN2	>sp|P02666|CASB_BOVIN Beta-casein OS=Bos taurus OX=9913 GN=CSN2 PE=1 SV=2
ELQDKIH_1706	P02666	CSN2	>sp|P02666|CASB_BOVIN Beta-casein OS=Bos taurus OX=9913 GN=CSN2 PE=1 SV=2
HQPHQPLPPTV_1711	P02666	CSN2	>sp|P02666|CASB_BOVIN Beta-casein OS=Bos taurus OX=9913 GN=CSN2 PE=1 SV=2
RELEELNVPGE_1719	P02666	CSN2	>sp|P02666|CASB_BOVIN Beta-casein OS=Bos taurus OX=9913 GN=CSN2 PE=1 SV=2
AVSTGVKVPR_1763	A0A3Q1MNS5	UBE2V2	>tr|A0A3Q1MNS5|A0A3Q1MNS5_BOVIN Ubiquitin-conjugating enzyme E2 variant 2 OS=Bos taurus OX=9913 GN=UBE2V2 PE=4 SV=1
MEKTELIQK_1764	A0A3Q1MQS3	YWHAQ	>tr|A0A3Q1MQS3|A0A3Q1MQS3_BOVIN 14-3-3 protein theta OS=Bos taurus OX=9913 GN=YWHAQ PE=1 SV=1
VLADPSSPQQEGEGKPL_1788	A6QQ20	TGOLN2	>tr|A6QQ20|A6QQ20_BOVIN TGOLN2 protein (Fragment) OS=Bos taurus OX=9913 GN=TGOLN2 PE=2 SV=1
SVEQKHIQKE_1809	A0A3Q1MJE5	CSN1S1	>tr|A0A3Q1MJE5|A0A3Q1MJE5_BOVIN Alpha-S1-casein OS=Bos taurus OX=9913 GN=CSN1S1 PE=1 SV=1
KEDVPSER_1813	A0A3Q1MJE5	CSN1S1	>tr|A0A3Q1MJE5|A0A3Q1MJE5_BOVIN Alpha-S1-casein OS=Bos taurus OX=9913 GN=CSN1S1 PE=1 SV=1
DHKSEEDKH_1849	A0A0M3T9B6	OPN	>tr|A0A0M3T9B6|A0A0M3T9B6_BOVIN Osteopontin OS=Bos taurus OX=9913 GN=OPN PE=2 SV=1
HIESEEMHDAPK_1852	A0A0M3T9B6	OPN	>tr|A0A0M3T9B6|A0A0M3T9B6_BOVIN Osteopontin OS=Bos taurus OX=9913 GN=OPN PE=2 SV=1
SNVQSPDATEEDFTS_1861	A0A0M3T9B6	OPN	>tr|A0A0M3T9B6|A0A0M3T9B6_BOVIN Osteopontin OS=Bos taurus OX=9913 GN=OPN PE=2 SV=1
SNDSDDAETTDDPDHSDESHH_1862	A0A0M3T9B6	OPN	>tr|A0A0M3T9B6|A0A0M3T9B6_BOVIN Osteopontin OS=Bos taurus OX=9913 GN=OPN PE=2 SV=1
TSHIESEEMH_1863	A0A0M3T9B6	OPN	>tr|A0A0M3T9B6|A0A0M3T9B6_BOVIN Osteopontin OS=Bos taurus OX=9913 GN=OPN PE=2 SV=1
LLEGESKEER_1895	A0A3Q1N6S7	PLS1	>tr|A0A3Q1N6S7|A0A3Q1N6S7_BOVIN Plastin 1 OS=Bos taurus OX=9913 GN=PLS1 PE=4 SV=1
LDSGIHSGATTTAPSLSGK_1925	A0A3Q1LJ64	CTNNB1	>tr|A0A3Q1LJ64|A0A3Q1LJ64_BOVIN Catenin beta-1 OS=Bos taurus OX=9913 GN=CTNNB1 PE=1 SV=1
LVTEVENGGSLGSK_1928	A5D984	PKM	>tr|A5D984|A5D984_BOVIN Pyruvate kinase OS=Bos taurus OX=9913 GN=PKM PE=1 SV=1
EAAGTTAAASTGGATEQPPR_1945	F1MZ21	SART1	>tr|F1MZ21|F1MZ21_BOVIN Spliceosome associated factor 1, recruiter of U4/U6.U5 tri-snRNP OS=Bos taurus OX=9913 GN=SART1 PE=3 SV=1
RPENPKPQDGKET_1959	P67808	YBX1	>sp|P67808|YBOX1_BOVIN Y-box-binding protein 1 OS=Bos taurus OX=9913 GN=YBX1 PE=2 SV=3
EESGKPGAHVTVK_1970	Q2HJ60	HNRNPA2B1	>sp|Q2HJ60|ROA2_BOVIN Heterogeneous nuclear ribonucleoproteins A2/B1 OS=Bos taurus OX=9913 GN=HNRNPA2B1 PE=2 SV=1
SDDNRESLEK_1979	A0A452DIX8	CMPK1	>tr|A0A452DIX8|A0A452DIX8_BOVIN UMP-CMP kinase OS=Bos taurus OX=9913 GN=CMPK1 PE=3 SV=1
ESGPSLVKPS_1987	A0A3Q1LLT0	0	>tr|A0A3Q1LLT0|A0A3Q1LLT0_BOVIN Ig-like domain-containing protein OS=Bos taurus OX=9913 PE=4 SV=1
EVTVPAQNTGLGPEK_2006	F1MDN4	RPLP0	>tr|F1MDN4|F1MDN4_BOVIN 60S acidic ribosomal protein P0 OS=Bos taurus OX=9913 GN=RPLP0 PE=3 SV=2
SHKDDSPDLPK_2020	A0A140T897	ALB	>tr|A0A140T897|A0A140T897_BOVIN Albumin OS=Bos taurus OX=9913 GN=ALB PE=4 SV=1
HKDDSPDLPK_2021	A0A140T897	ALB	>tr|A0A140T897|A0A140T897_BOVIN Albumin OS=Bos taurus OX=9913 GN=ALB PE=4 SV=1
ILDKVGIN_2028	A0A3Q1MI88	LALBA	>tr|A0A3Q1MI88|A0A3Q1MI88_BOVIN Alpha-lactalbumin OS=Bos taurus OX=9913 GN=LALBA PE=3 SV=1
ISVREPMQT_2030	F1MLB8	ATP5F1A	>tr|F1MLB8|F1MLB8_BOVIN ATP synthase subunit alpha OS=Bos taurus OX=9913 GN=ATP5F1A PE=1 SV=1
ILGADTSVDLEETGR_2031	F1MLB8	ATP5F1A	>tr|F1MLB8|F1MLB8_BOVIN ATP synthase subunit alpha OS=Bos taurus OX=9913 GN=ATP5F1A PE=1 SV=1
VVDALGNAIDGK_2032	F1MLB8	ATP5F1A	>tr|F1MLB8|F1MLB8_BOVIN ATP synthase subunit alpha OS=Bos taurus OX=9913 GN=ATP5F1A PE=1 SV=1
HQDWTGGK_2038	A0A3Q1N3I9	0	>tr|A0A3Q1N3I9|A0A3Q1N3I9_BOVIN Ig-like domain-containing protein OS=Bos taurus OX=9913 PE=1 SV=1
KIDEPLEGSEDR_2072	Q3T0D0	HNRNPK	>sp|Q3T0D0|HNRPK_BOVIN Heterogeneous nuclear ribonucleoprotein K OS=Bos taurus OX=9913 GN=HNRNPK PE=2 SV=1
RGLDDDRGPR_2083	E1B7R4	EIF3A	>tr|E1B7R4|E1B7R4_BOVIN Eukaryotic translation initiation factor 3 subunit A OS=Bos taurus OX=9913 GN=EIF3A PE=3 SV=3
GMDDDRGPR_2084	E1B7R4	EIF3A	>tr|E1B7R4|E1B7R4_BOVIN Eukaryotic translation initiation factor 3 subunit A OS=Bos taurus OX=9913 GN=EIF3A PE=3 SV=3
HEEFEKS_2094	Q3B7M5	LASP1	>sp|Q3B7M5|LASP1_BOVIN LIM and SH3 domain protein 1 OS=Bos taurus OX=9913 GN=LASP1 PE=2 SV=1
YHEEFEKS_2095	Q3B7M5	LASP1	>sp|Q3B7M5|LASP1_BOVIN LIM and SH3 domain protein 1 OS=Bos taurus OX=9913 GN=LASP1 PE=2 SV=1
HGRPGIGAT_2099	Q56K10	RPS15	>sp|Q56K10|RS15_BOVIN Small ribosomal subunit protein uS19 OS=Bos taurus OX=9913 GN=RPS15 PE=2 SV=3
VGEGMEEGEFSEAREDMA_2106	F2Z4C1	TUBA1A	>tr|F2Z4C1|F2Z4C1_BOVIN Tubulin alpha chain OS=Bos taurus OX=9913 GN=TUBA1A PE=3 SV=1
MSDEEILEK_2115	Q08E52	PAK1	>sp|Q08E52|PAK1_BOVIN Serine/threonine-protein kinase PAK 1 OS=Bos taurus OX=9913 GN=PAK1 PE=1 SV=1
IDASKNEEDEGHSNSSPR_2117	A0A3Q1M8I4	HNRNPD	>tr|A0A3Q1M8I4|A0A3Q1M8I4_BOVIN Heteroous nuclear ribonucleoprotein D OS=Bos taurus OX=9913 GN=HNRNPD PE=1 SV=1
IKVENTEENRRQ_2130	A5PK73	ALDOB	>tr|A5PK73|A5PK73_BOVIN Fructose-bisphosphate aldolase OS=Bos taurus OX=9913 GN=ALDOB PE=2 SV=1
ILARDPMN_2131	A0A3Q1M1M7	JUP	>tr|A0A3Q1M1M7|A0A3Q1M1M7_BOVIN Junction plakoglobin OS=Bos taurus OX=9913 GN=JUP PE=1 SV=1
IMTDQDQDGSHIK_2135	A0A3Q1M2L8	TOP2B	>tr|A0A3Q1M2L8|A0A3Q1M2L8_BOVIN DNA topoisomerase 2 OS=Bos taurus OX=9913 GN=TOP2B PE=3 SV=1
ITEAEKNERVQ_2142	A0A3Q1LVC7	EZR	>tr|A0A3Q1LVC7|A0A3Q1LVC7_BOVIN Ezrin OS=Bos taurus OX=9913 GN=EZR PE=1 SV=1
RITEAEKNERVQ_2144	A0A3Q1LVC7	EZR	>tr|A0A3Q1LVC7|A0A3Q1LVC7_BOVIN Ezrin OS=Bos taurus OX=9913 GN=EZR PE=1 SV=1
KLEVDPNIQAV_2165	F1MU12	KRT8	>tr|F1MU12|F1MU12_BOVIN Keratin, type II cytoskeletal 8 OS=Bos taurus OX=9913 GN=KRT8 PE=3 SV=2
KQVHPDTGISSK_2174	A0A3Q1MBN5	0	>tr|A0A3Q1MBN5|A0A3Q1MBN5_BOVIN Histone H2B OS=Bos taurus OX=9913 PE=3 SV=1
KQVHPDTGISS_2175	A0A3Q1MBN5	0	>tr|A0A3Q1MBN5|A0A3Q1MBN5_BOVIN Histone H2B OS=Bos taurus OX=9913 PE=3 SV=1
LEGVINKPEAEMSPQ_2192	A0A3Q1MFL2	MCFD2	>tr|A0A3Q1MFL2|A0A3Q1MFL2_BOVIN Multiple coagulation factor deficiency 2, ER cargo receptor complex subunit OS=Bos taurus OX=9913 GN=MCFD2 PE=4 SV=1
SRHPPEDGKPN_2202	A0A3Q1MU93	0	>tr|A0A3Q1MU93|A0A3Q1MU93_BOVIN Beta-2-microglobulin OS=Bos taurus OX=9913 PE=3 SV=1
SEGDSVGDSVHGKPSVV_2207	A0A140T876	RER1	>tr|A0A140T876|A0A140T876_BOVIN Protein RER1 OS=Bos taurus OX=9913 GN=RER1 PE=3 SV=1
LNVHDEDRDDQT_2209	Q2KII9	DYNC1LI1	>tr|Q2KII9|Q2KII9_BOVIN Dynein light intermediate chain OS=Bos taurus OX=9913 GN=DYNC1LI1 PE=1 SV=1
LSELDDRADA_2219	A0A3Q1LYV3	VAMP1	>tr|A0A3Q1LYV3|A0A3Q1LYV3_BOVIN Vesicle associated membrane protein 1 OS=Bos taurus OX=9913 GN=VAMP1 PE=3 SV=1
LTIAEERDK_2223	G3N0K3	0	>tr|G3N0K3|G3N0K3_BOVIN 40S ribosomal protein S4 OS=Bos taurus OX=9913 PE=3 SV=1
RAAVPSGASTGI_2236	F1MB08	ENO1	>tr|F1MB08|F1MB08_BOVIN Alpha-enolase OS=Bos taurus OX=9913 GN=ENO1 PE=3 SV=2
MRGEEILSGAQ_2244	A0A3Q1LXT8	DARS1	>tr|A0A3Q1LXT8|A0A3Q1LXT8_BOVIN Aspartate--tRNA ligase, cytoplasmic OS=Bos taurus OX=9913 GN=DARS1 PE=3 SV=1
NGEAYEDDEHHPR_2248	H6ULC6	DNAJA1	>tr|H6ULC6|H6ULC6_BOVIN DnaJ protein (Fragment) OS=Bos taurus OX=9913 GN=DNAJA1 PE=4 SV=1
NIRKPNEGADGQ_2250	A1L5B7	SERBP1	>tr|A1L5B7|A1L5B7_BOVIN SERPINE1 mRNA binding protein 1 OS=Bos taurus OX=9913 GN=SERBP1 PE=1 SV=1
NNRPSEGPLQT_2253	F1MPU0	CLTC	>tr|F1MPU0|F1MPU0_BOVIN Clathrin heavy chain OS=Bos taurus OX=9913 GN=CLTC PE=1 SV=3
PTEDKTDPV_2261	A0A3Q1M193	GP2	>tr|A0A3Q1M193|A0A3Q1M193_BOVIN Glycoprotein 2 OS=Bos taurus OX=9913 GN=GP2 PE=1 SV=1
RQHVDPDETGGNDS_2267	P15467	RNASE4	>sp|P15467|RNAS4_BOVIN Ribonuclease 4 OS=Bos taurus OX=9913 GN=RNASE4 PE=1 SV=5
RAPSIHGGSGGR_2271	P08728	KRT19	>sp|P08728|K1C19_BOVIN Keratin, type I cytoskeletal 19 OS=Bos taurus OX=9913 GN=KRT19 PE=2 SV=1
RVQVAEHPR_2274	A0A3Q1M891	GALK2	>tr|A0A3Q1M891|A0A3Q1M891_BOVIN Galactokinase 2 OS=Bos taurus OX=9913 GN=GALK2 PE=3 SV=1
SRPETGRPRP_2284	Q3T0F4	RPS10	>sp|Q3T0F4|RS10_BOVIN Small ribosomal subunit protein eS10 OS=Bos taurus OX=9913 GN=RPS10 PE=2 SV=1
SLVYPFPGPIHNSLPQ_2305	A0A452DHW7	CSN2	>tr|A0A452DHW7|A0A452DHW7_BOVIN Beta-casein OS=Bos taurus OX=9913 GN=CSN2 PE=1 SV=1
VTDFGDKVEDPT_2310	E1BDX8	DYNC1H1	>tr|E1BDX8|E1BDX8_BOVIN Dynein cytoplasmic 1 heavy chain 1 OS=Bos taurus OX=9913 GN=DYNC1H1 PE=1 SV=2
TEGGFVEGVNK_2316	A6QQ45	CEL	>tr|A6QQ45|A6QQ45_BOVIN Carboxylic ester hydrolase OS=Bos taurus OX=9913 GN=CEL PE=2 SV=1
THTVGSVAKVEQV_2321	Q3SZP7	VIL1	>sp|Q3SZP7|VILI_BOVIN Villin-1 OS=Bos taurus OX=9913 GN=VIL1 PE=2 SV=3
TSGGHAEHEGKPY_2329	A0A3Q1M8I9	CRIP1	>tr|A0A3Q1M8I9|A0A3Q1M8I9_BOVIN Cysteine rich protein 1 OS=Bos taurus OX=9913 GN=CRIP1 PE=4 SV=1
VGDVYIPR_2341	Q3MHR5	SRSF2	>sp|Q3MHR5|SRSF2_BOVIN Serine/arginine-rich splicing factor 2 OS=Bos taurus OX=9913 GN=SRSF2 PE=2 SV=3
VGGLSPDTSEEQIKE_2342	A0A3Q1NLI5	HNRNPDL	>tr|A0A3Q1NLI5|A0A3Q1NLI5_BOVIN Heteroous nuclear ribonucleoprotein D like OS=Bos taurus OX=9913 GN=HNRNPDL PE=1 SV=1
VLQEITSQPK_2351	A7MBJ5	CAND1	>sp|A7MBJ5|CAND1_BOVIN Cullin-associated NEDD8-dissociated protein 1 OS=Bos taurus OX=9913 GN=CAND1 PE=2 SV=1
VNAIINSGPREDST_2353	A0A3Q1MID4	RPS5	>tr|A0A3Q1MID4|A0A3Q1MID4_BOVIN Ribosomal protein S5 OS=Bos taurus OX=9913 GN=RPS5 PE=3 SV=1
VTADKFDENAK_2354	Q3T0P6	PGK1	>sp|Q3T0P6|PGK1_BOVIN Phosphoglycerate kinase 1 OS=Bos taurus OX=9913 GN=PGK1 PE=2 SV=3
VNDAFGTAH_2355	Q3T0P6	PGK1	>sp|Q3T0P6|PGK1_BOVIN Phosphoglycerate kinase 1 OS=Bos taurus OX=9913 GN=PGK1 PE=2 SV=3
NSESGEKNEGSESAPEGQ_2364	P67808	YBX1	>sp|P67808|YBOX1_BOVIN Y-box-binding protein 1 OS=Bos taurus OX=9913 GN=YBX1 PE=2 SV=3
SNPPVQGEVMEGADNQGAGEQGRPV_2365	P67808	YBX1	>sp|P67808|YBOX1_BOVIN Y-box-binding protein 1 OS=Bos taurus OX=9913 GN=YBX1 PE=2 SV=3
RPENPKPQDGK_2366	P67808	YBX1	>sp|P67808|YBOX1_BOVIN Y-box-binding protein 1 OS=Bos taurus OX=9913 GN=YBX1 PE=2 SV=3
AAILSGDKSENVQ_2369	A0A3Q1LMS5	HSPA8	>tr|A0A3Q1LMS5|A0A3Q1LMS5_BOVIN Heat shock protein family A (Hsp70) member 8 OS=Bos taurus OX=9913 GN=HSPA8 PE=1 SV=1
AAQEDKAGNYEEA_2371	A0A3Q1MK68	VPS4B	>tr|A0A3Q1MK68|A0A3Q1MK68_BOVIN vesicle-fusing ATPase OS=Bos taurus OX=9913 GN=VPS4B PE=3 SV=1
AAVVTSPPPTTAPH_2372	A0A3Q1LZD7	ADD1	>tr|A0A3Q1LZD7|A0A3Q1LZD7_BOVIN Adducin 1 OS=Bos taurus OX=9913 GN=ADD1 PE=3 SV=1
ADAVAVTMGPK_2373	F1MUZ9	HSPD1	>tr|F1MUZ9|F1MUZ9_BOVIN 60 kDa heat shock protein, mitochondrial OS=Bos taurus OX=9913 GN=HSPD1 PE=1 SV=1
EGVKTENNDHIN_2375	A0A3Q1M927	0	>tr|A0A3Q1M927|A0A3Q1M927_BOVIN Small ubiquitin-related modifier OS=Bos taurus OX=9913 PE=3 SV=1
ADIAKEDQIK_2377	F1N3F6	CHD4	>tr|F1N3F6|F1N3F6_BOVIN DNA helicase OS=Bos taurus OX=9913 GN=CHD4 PE=3 SV=3
NVTEETPEGEEHPV_2378	A1L5B7	SERBP1	>tr|A1L5B7|A1L5B7_BOVIN SERPINE1 mRNA binding protein 1 OS=Bos taurus OX=9913 GN=SERBP1 PE=1 SV=1
ADTENKENEVEEV_2379	A1L5B7	SERBP1	>tr|A1L5B7|A1L5B7_BOVIN SERPINE1 mRNA binding protein 1 OS=Bos taurus OX=9913 GN=SERBP1 PE=1 SV=1
AEDIKTK_2381	F1N2E5	0	>tr|F1N2E5|F1N2E5_BOVIN Cytochrome c oxidase subunit OS=Bos taurus OX=9913 PE=3 SV=1
SHLGNVHDQDN_2384	A0A452DIL1	PCNP	>tr|A0A452DIL1|A0A452DIL1_BOVIN PEST proteolytic signal-containing nuclear protein OS=Bos taurus OX=9913 GN=PCNP PE=4 SV=1
GMGQKDSYVGDEAQS_2385	P60712	ACTB	>sp|P60712|ACTB_BOVIN Actin, cytoplasmic 1 OS=Bos taurus OX=9913 GN=ACTB PE=1 SV=1
TEAPLNPKANR_2386	P60712	ACTB	>sp|P60712|ACTB_BOVIN Actin, cytoplasmic 1 OS=Bos taurus OX=9913 GN=ACTB PE=1 SV=1
GIVMDSGDGVTH_2388	P60712	ACTB	>sp|P60712|ACTB_BOVIN Actin, cytoplasmic 1 OS=Bos taurus OX=9913 GN=ACTB PE=1 SV=1
VKEDPDGEHA_2395	A0A3Q1MIF1	HNRNPM	>tr|A0A3Q1MIF1|A0A3Q1MIF1_BOVIN Heteroous nuclear ribonucleoprotein M OS=Bos taurus OX=9913 GN=HNRNPM PE=1 SV=1
VIESPPEINTVQ_2397	P02668	CSN3	>sp|P02668|CASK_BOVIN Kappa-casein OS=Bos taurus OX=9913 GN=CSN3 PE=1 SV=1
NQDKTEIP_2398	P02668	CSN3	>sp|P02668|CASK_BOVIN Kappa-casein OS=Bos taurus OX=9913 GN=CSN3 PE=1 SV=1
PTTEAVEST_2400	P02668	CSN3	>sp|P02668|CASK_BOVIN Kappa-casein OS=Bos taurus OX=9913 GN=CSN3 PE=1 SV=1
IASGEPTSTPTTEAVES_2401	P02668	CSN3	>sp|P02668|CASK_BOVIN Kappa-casein OS=Bos taurus OX=9913 GN=CSN3 PE=1 SV=1
STPTTEAVEST_2402	P02668	CSN3	>sp|P02668|CASK_BOVIN Kappa-casein OS=Bos taurus OX=9913 GN=CSN3 PE=1 SV=1
DKTEIPT_2405	P02668	CSN3	>sp|P02668|CASK_BOVIN Kappa-casein OS=Bos taurus OX=9913 GN=CSN3 PE=1 SV=1
EDSPEVIE_2406	P02668	CSN3	>sp|P02668|CASK_BOVIN Kappa-casein OS=Bos taurus OX=9913 GN=CSN3 PE=1 SV=1
PTSTPTTE_2407	P02668	CSN3	>sp|P02668|CASK_BOVIN Kappa-casein OS=Bos taurus OX=9913 GN=CSN3 PE=1 SV=1
TPTTEAVEST_2408	P02668	CSN3	>sp|P02668|CASK_BOVIN Kappa-casein OS=Bos taurus OX=9913 GN=CSN3 PE=1 SV=1
ESPPEINTVQVTST_2409	P02668	CSN3	>sp|P02668|CASK_BOVIN Kappa-casein OS=Bos taurus OX=9913 GN=CSN3 PE=1 SV=1
EVIESPPEIN_2411	P02668	CSN3	>sp|P02668|CASK_BOVIN Kappa-casein OS=Bos taurus OX=9913 GN=CSN3 PE=1 SV=1
PTSTPTTEAVES_2413	P02668	CSN3	>sp|P02668|CASK_BOVIN Kappa-casein OS=Bos taurus OX=9913 GN=CSN3 PE=1 SV=1
TIASGEPTSTPTT_2418	P02668	CSN3	>sp|P02668|CASK_BOVIN Kappa-casein OS=Bos taurus OX=9913 GN=CSN3 PE=1 SV=1
SATVGPKAPAGGK_2420	Q17QG8	H2AFX	>tr|Q17QG8|Q17QG8_BOVIN Histone H2A OS=Bos taurus OX=9913 GN=H2AFX PE=2 SV=1
KTSATVGPKAPAGGK_2421	Q17QG8	H2AFX	>tr|Q17QG8|Q17QG8_BOVIN Histone H2A OS=Bos taurus OX=9913 GN=H2AFX PE=2 SV=1
YVEELKPTPEGDL_2425	B5B0D4	0	>tr|B5B0D4|B5B0D4_BOVIN Major allergen beta-lactoglobulin OS=Bos taurus OX=9913 PE=1 SV=1
IVTQTMKG_2426	B5B0D4	0	>tr|B5B0D4|B5B0D4_BOVIN Major allergen beta-lactoglobulin OS=Bos taurus OX=9913 PE=1 SV=1
VYVEELKPTPEGDLEI_2428	B5B0D4	0	>tr|B5B0D4|B5B0D4_BOVIN Major allergen beta-lactoglobulin OS=Bos taurus OX=9913 PE=1 SV=1
LDAQSAPLR_2429	B5B0D4	0	>tr|B5B0D4|B5B0D4_BOVIN Major allergen beta-lactoglobulin OS=Bos taurus OX=9913 PE=1 SV=1
IQKDDVPSE_2436	B5B3R8	CSN1S1	>tr|B5B3R8|B5B3R8_BOVIN Alpha-S1-casein OS=Bos taurus OX=9913 GN=CSN1S1 PE=2 SV=1
IHAQQKEPM_2437	B5B3R8	CSN1S1	>tr|B5B3R8|B5B3R8_BOVIN Alpha-S1-casein OS=Bos taurus OX=9913 GN=CSN1S1 PE=2 SV=1
GSENSGKTTMPL_2439	B5B3R8	CSN1S1	>tr|B5B3R8|B5B3R8_BOVIN Alpha-S1-casein OS=Bos taurus OX=9913 GN=CSN1S1 PE=2 SV=1
TEDQAMEDIKQ_2440	B5B3R8	CSN1S1	>tr|B5B3R8|B5B3R8_BOVIN Alpha-S1-casein OS=Bos taurus OX=9913 GN=CSN1S1 PE=2 SV=1
SISSSEEIVPNSVEQ_2441	B5B3R8	CSN1S1	>tr|B5B3R8|B5B3R8_BOVIN Alpha-S1-casein OS=Bos taurus OX=9913 GN=CSN1S1 PE=2 SV=1
SMKEGIH_2444	B5B3R8	CSN1S1	>tr|B5B3R8|B5B3R8_BOVIN Alpha-S1-casein OS=Bos taurus OX=9913 GN=CSN1S1 PE=2 SV=1
EDIKQMEAESIS_2446	B5B3R8	CSN1S1	>tr|B5B3R8|B5B3R8_BOVIN Alpha-S1-casein OS=Bos taurus OX=9913 GN=CSN1S1 PE=2 SV=1
EKVNELSKD_2448	B5B3R8	CSN1S1	>tr|B5B3R8|B5B3R8_BOVIN Alpha-S1-casein OS=Bos taurus OX=9913 GN=CSN1S1 PE=2 SV=1
APAPARPSGPS_2454	P53619	ARCN1	>sp|P53619|COPD_BOVIN Coatomer subunit delta OS=Bos taurus OX=9913 GN=ARCN1 PE=1 SV=1
APSIHGGSGGR_2455	P08728	KRT19	>sp|P08728|K1C19_BOVIN Keratin, type I cytoskeletal 19 OS=Bos taurus OX=9913 GN=KRT19 PE=2 SV=1
APVISAEKA_2457	F2Z4C1	TUBA1A	>tr|F2Z4C1|F2Z4C1_BOVIN Tubulin alpha chain OS=Bos taurus OX=9913 GN=TUBA1A PE=3 SV=1
ITGKEDAANNYA_2460	F2Z4C1	TUBA1A	>tr|F2Z4C1|F2Z4C1_BOVIN Tubulin alpha chain OS=Bos taurus OX=9913 GN=TUBA1A PE=3 SV=1
TTHTTLEH_2461	F2Z4C1	TUBA1A	>tr|F2Z4C1|F2Z4C1_BOVIN Tubulin alpha chain OS=Bos taurus OX=9913 GN=TUBA1A PE=3 SV=1
SGDAAIVDMVPGKPM_2462	P68103	EEF1A1	>sp|P68103|EF1A1_BOVIN Elongation factor 1-alpha 1 OS=Bos taurus OX=9913 GN=EEF1A1 PE=1 SV=1
KMDSTEPPYSQ_2464	P68103	EEF1A1	>sp|P68103|EF1A1_BOVIN Elongation factor 1-alpha 1 OS=Bos taurus OX=9913 GN=EEF1A1 PE=1 SV=1
LNHPGQISAG_2465	P68103	EEF1A1	>sp|P68103|EF1A1_BOVIN Elongation factor 1-alpha 1 OS=Bos taurus OX=9913 GN=EEF1A1 PE=1 SV=1
QTVNRGPGLGSTQGQ_2467	E1BMW9	PURA	>tr|E1BMW9|E1BMW9_BOVIN Purine rich element binding protein A OS=Bos taurus OX=9913 GN=PURA PE=3 SV=2
KLEVDPNIQA_2469	F1MU12	KRT8	>tr|F1MU12|F1MU12_BOVIN Keratin, type II cytoskeletal 8 OS=Bos taurus OX=9913 GN=KRT8 PE=3 SV=2
NTDQASMPDNTAAQK_2474	F1MM57	MYH14	>tr|F1MM57|F1MM57_BOVIN Myosin heavy chain 14 OS=Bos taurus OX=9913 GN=MYH14 PE=1 SV=3
SSLGDGPPGGRP_2475	F1MM57	MYH14	>tr|F1MM57|F1MM57_BOVIN Myosin heavy chain 14 OS=Bos taurus OX=9913 GN=MYH14 PE=1 SV=3
LGEEDAGARA_2476	F1MM57	MYH14	>tr|F1MM57|F1MM57_BOVIN Myosin heavy chain 14 OS=Bos taurus OX=9913 GN=MYH14 PE=1 SV=3
SGEPTSTPTIEA_2479	A0A140T8A9	CSN3	>tr|A0A140T8A9|A0A140T8A9_BOVIN Kappa-casein OS=Bos taurus OX=9913 GN=CSN3 PE=3 SV=1
GEPTSTPTIEAVEST_2480	A0A140T8A9	CSN3	>tr|A0A140T8A9|A0A140T8A9_BOVIN Kappa-casein OS=Bos taurus OX=9913 GN=CSN3 PE=3 SV=1
TIASGEPTSTPTIE_2481	A0A140T8A9	CSN3	>tr|A0A140T8A9|A0A140T8A9_BOVIN Kappa-casein OS=Bos taurus OX=9913 GN=CSN3 PE=3 SV=1
ASKPLPPAPAPDE_2486	A2VDN6	SF3A1	>sp|A2VDN6|SF3A1_BOVIN Splicing factor 3A subunit 1 OS=Bos taurus OX=9913 GN=SF3A1 PE=2 SV=1
ASPPVSTPVTGHK_2487	E1BMD6	LPP	>tr|E1BMD6|E1BMD6_BOVIN LIM domain containing preferred translocation partner in lipoma OS=Bos taurus OX=9913 GN=LPP PE=1 SV=1
ATGGVIDPVHSH_2490	A0A3Q1LMV9	EPPK1	>tr|A0A3Q1LMV9|A0A3Q1LMV9_BOVIN Epiplakin 1 OS=Bos taurus OX=9913 GN=EPPK1 PE=1 SV=1
VAAGVVGGELQEK_2491	A0A3Q1LMV9	EPPK1	>tr|A0A3Q1LMV9|A0A3Q1LMV9_BOVIN Epiplakin 1 OS=Bos taurus OX=9913 GN=EPPK1 PE=1 SV=1
ATKIDKEA_2492	Q2HJ57	COTL1	>sp|Q2HJ57|COTL1_BOVIN Coactosin-like protein OS=Bos taurus OX=9913 GN=COTL1 PE=2 SV=3
ATREDAPIGPH_2496	E1B7R4	EIF3A	>tr|E1B7R4|E1B7R4_BOVIN Eukaryotic translation initiation factor 3 subunit A OS=Bos taurus OX=9913 GN=EIF3A PE=3 SV=3
ATSPQKSPSVPK_2498	A0A3Q1LMM6	PARVA	>tr|A0A3Q1LMM6|A0A3Q1LMM6_BOVIN Parvin alpha OS=Bos taurus OX=9913 GN=PARVA PE=3 SV=1
AVGPTAEADKSAAEK_2503	A0A3Q1MUF3	IK	>tr|A0A3Q1MUF3|A0A3Q1MUF3_BOVIN IK cytokine OS=Bos taurus OX=9913 GN=IK PE=3 SV=1
IPPLTQTPV_2504	P02666	CSN2	>sp|P02666|CASB_BOVIN Beta-casein OS=Bos taurus OX=9913 GN=CSN2 PE=1 SV=2
NVPGEIVE_2505	P02666	CSN2	>sp|P02666|CASB_BOVIN Beta-casein OS=Bos taurus OX=9913 GN=CSN2 PE=1 SV=2
EAMAPKH_2506	P02666	CSN2	>sp|P02666|CASB_BOVIN Beta-casein OS=Bos taurus OX=9913 GN=CSN2 PE=1 SV=2
QQTEDELQDK_2507	P02666	CSN2	>sp|P02666|CASB_BOVIN Beta-casein OS=Bos taurus OX=9913 GN=CSN2 PE=1 SV=2
SEESITRIN_2509	P02666	CSN2	>sp|P02666|CASB_BOVIN Beta-casein OS=Bos taurus OX=9913 GN=CSN2 PE=1 SV=2
PHQPLPPT_2510	P02666	CSN2	>sp|P02666|CASB_BOVIN Beta-casein OS=Bos taurus OX=9913 GN=CSN2 PE=1 SV=2
EELNVPGEI_2511	P02666	CSN2	>sp|P02666|CASB_BOVIN Beta-casein OS=Bos taurus OX=9913 GN=CSN2 PE=1 SV=2
QEPVLGPV_2512	P02666	CSN2	>sp|P02666|CASB_BOVIN Beta-casein OS=Bos taurus OX=9913 GN=CSN2 PE=1 SV=2
YPVEPFTESQS_2513	P02666	CSN2	>sp|P02666|CASB_BOVIN Beta-casein OS=Bos taurus OX=9913 GN=CSN2 PE=1 SV=2
KEAMAPK_2515	P02666	CSN2	>sp|P02666|CASB_BOVIN Beta-casein OS=Bos taurus OX=9913 GN=CSN2 PE=1 SV=2
SLSSSEESITR_2516	P02666	CSN2	>sp|P02666|CASB_BOVIN Beta-casein OS=Bos taurus OX=9913 GN=CSN2 PE=1 SV=2
VYPFPGPIPN_2517	P02666	CSN2	>sp|P02666|CASB_BOVIN Beta-casein OS=Bos taurus OX=9913 GN=CSN2 PE=1 SV=2
TESQSLTLTDVEN_2521	P02666	CSN2	>sp|P02666|CASB_BOVIN Beta-casein OS=Bos taurus OX=9913 GN=CSN2 PE=1 SV=2
GVSKVKEAMAP_2526	P02666	CSN2	>sp|P02666|CASB_BOVIN Beta-casein OS=Bos taurus OX=9913 GN=CSN2 PE=1 SV=2
SKVLPVPQ_2527	P02666	CSN2	>sp|P02666|CASB_BOVIN Beta-casein OS=Bos taurus OX=9913 GN=CSN2 PE=1 SV=2
SLPQNIPPLTQTPVVVPPFLQPE_2528	P02666	CSN2	>sp|P02666|CASB_BOVIN Beta-casein OS=Bos taurus OX=9913 GN=CSN2 PE=1 SV=2
LETTDRPDGH_2537	E1BFV0	KPNB1	>tr|E1BFV0|E1BFV0_BOVIN Karyopherin subunit beta 1 OS=Bos taurus OX=9913 GN=KPNB1 PE=1 SV=2
DALNQATSQVESKQ_2539	A0A3Q1LHT7	RRBP1	>tr|A0A3Q1LHT7|A0A3Q1LHT7_BOVIN Ribosome binding protein 1 OS=Bos taurus OX=9913 GN=RRBP1 PE=1 SV=1
DAQQVEPEGQEKPSPA_2541	A0A3Q1M475	PRRC2C	>tr|A0A3Q1M475|A0A3Q1M475_BOVIN Proline rich coiled-coil 2C OS=Bos taurus OX=9913 GN=PRRC2C PE=4 SV=1
SNEDLSKEPS_2545	A0A6F8Z1X1	GlyCam1	>tr|A0A6F8Z1X1|A0A6F8Z1X1_BOVIN Glycosylation-dependent cell adhesion molecule 1 OS=Bos taurus OX=9913 GN=GlyCam1 PE=2 SV=1
NEDLSKEPS_2546	A0A6F8Z1X1	GlyCam1	>tr|A0A6F8Z1X1|A0A6F8Z1X1_BOVIN Glycosylation-dependent cell adhesion molecule 1 OS=Bos taurus OX=9913 GN=GlyCam1 PE=2 SV=1
TLGSEETTEHTPSDA_2548	A0A6F8Z1X1	GlyCam1	>tr|A0A6F8Z1X1|A0A6F8Z1X1_BOVIN Glycosylation-dependent cell adhesion molecule 1 OS=Bos taurus OX=9913 GN=GlyCam1 PE=2 SV=1
TEHTPSDASTTEG_2549	A0A6F8Z1X1	GlyCam1	>tr|A0A6F8Z1X1|A0A6F8Z1X1_BOVIN Glycosylation-dependent cell adhesion molecule 1 OS=Bos taurus OX=9913 GN=GlyCam1 PE=2 SV=1
GSEETTEHTPSDA_2550	A0A6F8Z1X1	GlyCam1	>tr|A0A6F8Z1X1|A0A6F8Z1X1_BOVIN Glycosylation-dependent cell adhesion molecule 1 OS=Bos taurus OX=9913 GN=GlyCam1 PE=2 SV=1
SNEDLSKEP_2551	A0A6F8Z1X1	GlyCam1	>tr|A0A6F8Z1X1|A0A6F8Z1X1_BOVIN Glycosylation-dependent cell adhesion molecule 1 OS=Bos taurus OX=9913 GN=GlyCam1 PE=2 SV=1
GSEETTEHTPS_2552	A0A6F8Z1X1	GlyCam1	>tr|A0A6F8Z1X1|A0A6F8Z1X1_BOVIN Glycosylation-dependent cell adhesion molecule 1 OS=Bos taurus OX=9913 GN=GlyCam1 PE=2 SV=1
SEETTEHTPS_2553	A0A6F8Z1X1	GlyCam1	>tr|A0A6F8Z1X1|A0A6F8Z1X1_BOVIN Glycosylation-dependent cell adhesion molecule 1 OS=Bos taurus OX=9913 GN=GlyCam1 PE=2 SV=1
ISNEDLSK_2554	A0A6F8Z1X1	GlyCam1	>tr|A0A6F8Z1X1|A0A6F8Z1X1_BOVIN Glycosylation-dependent cell adhesion molecule 1 OS=Bos taurus OX=9913 GN=GlyCam1 PE=2 SV=1
HLEAQPTDASA_2555	A0A6F8Z1X1	GlyCam1	>tr|A0A6F8Z1X1|A0A6F8Z1X1_BOVIN Glycosylation-dependent cell adhesion molecule 1 OS=Bos taurus OX=9913 GN=GlyCam1 PE=2 SV=1
TLGSEETTEHTPSDASTT_2556	A0A6F8Z1X1	GlyCam1	>tr|A0A6F8Z1X1|A0A6F8Z1X1_BOVIN Glycosylation-dependent cell adhesion molecule 1 OS=Bos taurus OX=9913 GN=GlyCam1 PE=2 SV=1
DASTTEGKLME_2558	A0A6F8Z1X1	GlyCam1	>tr|A0A6F8Z1X1|A0A6F8Z1X1_BOVIN Glycosylation-dependent cell adhesion molecule 1 OS=Bos taurus OX=9913 GN=GlyCam1 PE=2 SV=1
QISNEDLSK_2560	A0A6F8Z1X1	GlyCam1	>tr|A0A6F8Z1X1|A0A6F8Z1X1_BOVIN Glycosylation-dependent cell adhesion molecule 1 OS=Bos taurus OX=9913 GN=GlyCam1 PE=2 SV=1
RSNVQSPDATEEDFT_2564	A0A0M3T9B6	OPN	>tr|A0A0M3T9B6|A0A0M3T9B6_BOVIN Osteopontin OS=Bos taurus OX=9913 GN=OPN PE=2 SV=1
SNVQSPDATEEDFT_2565	A0A0M3T9B6	OPN	>tr|A0A0M3T9B6|A0A0M3T9B6_BOVIN Osteopontin OS=Bos taurus OX=9913 GN=OPN PE=2 SV=1
NSVSSEETDDNK_2567	A0A0M3T9B6	OPN	>tr|A0A0M3T9B6|A0A0M3T9B6_BOVIN Osteopontin OS=Bos taurus OX=9913 GN=OPN PE=2 SV=1
SHIESEEMH_2570	A0A0M3T9B6	OPN	>tr|A0A0M3T9B6|A0A0M3T9B6_BOVIN Osteopontin OS=Bos taurus OX=9913 GN=OPN PE=2 SV=1
LDHKSEEDKH_2571	A0A0M3T9B6	OPN	>tr|A0A0M3T9B6|A0A0M3T9B6_BOVIN Osteopontin OS=Bos taurus OX=9913 GN=OPN PE=2 SV=1
LDHKSEEDK_2572	A0A0M3T9B6	OPN	>tr|A0A0M3T9B6|A0A0M3T9B6_BOVIN Osteopontin OS=Bos taurus OX=9913 GN=OPN PE=2 SV=1
RSNVQSPDATEEDFTS_2573	A0A0M3T9B6	OPN	>tr|A0A0M3T9B6|A0A0M3T9B6_BOVIN Osteopontin OS=Bos taurus OX=9913 GN=OPN PE=2 SV=1
SNVQSPDATEEDF_2574	A0A0M3T9B6	OPN	>tr|A0A0M3T9B6|A0A0M3T9B6_BOVIN Osteopontin OS=Bos taurus OX=9913 GN=OPN PE=2 SV=1
SENSEKTTMPL_2582	A0A3Q1MJE5	CSN1S1	>tr|A0A3Q1MJE5|A0A3Q1MJE5_BOVIN Alpha-S1-casein OS=Bos taurus OX=9913 GN=CSN1S1 PE=1 SV=1
FSDIPNPIGSENSE_2584	A0A3Q1MJE5	CSN1S1	>tr|A0A3Q1MJE5|A0A3Q1MJE5_BOVIN Alpha-S1-casein OS=Bos taurus OX=9913 GN=CSN1S1 PE=1 SV=1
KNTMEHVSS_2587	P02663	CSN1S2	>sp|P02663|CASA2_BOVIN Alpha-S2-casein OS=Bos taurus OX=9913 GN=CSN1S2 PE=1 SV=2
NREQLSTSEENS_2588	P02663	CSN1S2	>sp|P02663|CASA2_BOVIN Alpha-S2-casein OS=Bos taurus OX=9913 GN=CSN1S2 PE=1 SV=2
IISQETYKQE_2589	P02663	CSN1S2	>sp|P02663|CASA2_BOVIN Alpha-S2-casein OS=Bos taurus OX=9913 GN=CSN1S2 PE=1 SV=2
DMTTHPVTNTTEKQ_2595	A6H7F6	GOLPH3L	>sp|A6H7F6|GLP3L_BOVIN Golgi phosphoprotein 3-like OS=Bos taurus OX=9913 GN=GOLPH3L PE=2 SV=1
DNIQGITKPA_2596	A0A3Q1LM20	LOC112445649	>tr|A0A3Q1LM20|A0A3Q1LM20_BOVIN Histone H4 OS=Bos taurus OX=9913 GN=LOC112445649 PE=3 SV=1
DPAGMPHPET_2597	F6R031	PAPSS1	>tr|F6R031|F6R031_BOVIN 3'-phosphoadenosine 5'-phosphosulfate synthase 1 OS=Bos taurus OX=9913 GN=PAPSS1 PE=3 SV=1
DPNIVGSEH_2598	A0A452DII8	ATP5F1B	>tr|A0A452DII8|A0A452DII8_BOVIN ATP synthase subunit beta OS=Bos taurus OX=9913 GN=ATP5F1B PE=3 SV=1
DQEHIMEH_2601	A0A3Q1MFL2	MCFD2	>tr|A0A3Q1MFL2|A0A3Q1MFL2_BOVIN Multiple coagulation factor deficiency 2, ER cargo receptor complex subunit OS=Bos taurus OX=9913 GN=MCFD2 PE=4 SV=1
DQLDDEEGLPEK_2602	Q2KJ42	NONO	>tr|Q2KJ42|Q2KJ42_BOVIN Non-POU domain containing octamer binding OS=Bos taurus OX=9913 GN=NONO PE=2 SV=1
DTHKSEIAH_2603	A0A140T897	ALB	>tr|A0A140T897|A0A140T897_BOVIN Albumin OS=Bos taurus OX=9913 GN=ALB PE=4 SV=1
KVPQVSTPT_2604	A0A140T897	ALB	>tr|A0A140T897|A0A140T897_BOVIN Albumin OS=Bos taurus OX=9913 GN=ALB PE=4 SV=1
VEDHIAEGS_2609	F1MZQ4	BTN1A1	>tr|F1MZQ4|F1MZQ4_BOVIN Butyrophilin subfamily 1 member A1 OS=Bos taurus OX=9913 GN=BTN1A1 PE=3 SV=3
LVEDHIAEG_2610	F1MZQ4	BTN1A1	>tr|F1MZQ4|F1MZQ4_BOVIN Butyrophilin subfamily 1 member A1 OS=Bos taurus OX=9913 GN=BTN1A1 PE=3 SV=3
TLDPDTAHPH_2611	F1MZQ4	BTN1A1	>tr|F1MZQ4|F1MZQ4_BOVIN Butyrophilin subfamily 1 member A1 OS=Bos taurus OX=9913 GN=BTN1A1 PE=3 SV=3
EGQEDQGLTKD_2612	Q8WN55	PTBP1	>sp|Q8WN55|PTBP1_BOVIN Polypyrimidine tract-binding protein 1 OS=Bos taurus OX=9913 GN=PTBP1 PE=2 SV=2
NHDLGENH_2613	Q8WN55	PTBP1	>sp|Q8WN55|PTBP1_BOVIN Polypyrimidine tract-binding protein 1 OS=Bos taurus OX=9913 GN=PTBP1 PE=2 SV=2
GDVAEGDLIEH_2616	A1L532	HNRPA0	>tr|A1L532|A1L532_BOVIN Heterogeneous nuclear ribonucleoprotein A0 (Fragment) OS=Bos taurus OX=9913 GN=HNRPA0 PE=2 SV=1
EDSQRPGAHL_2619	F1MTY3	HNRNPA1	>tr|F1MTY3|F1MTY3_BOVIN Heteroous nuclear ribonucleoprotein A1 OS=Bos taurus OX=9913 GN=HNRNPA1 PE=4 SV=2
VGGIKEDTEE_2620	E1BEG2	HNRNPA3	>tr|E1BEG2|E1BEG2_BOVIN Heteroous nuclear ribonucleoprotein A3 OS=Bos taurus OX=9913 GN=HNRNPA3 PE=4 SV=3
GQGGAGPVGGQGPR_2624	E1BQ37	SFPQ	>tr|E1BQ37|E1BQ37_BOVIN Splicing factor proline and glutamine rich OS=Bos taurus OX=9913 GN=SFPQ PE=1 SV=1
HIAEEADR_2626	Q5KR47	TPM3	>sp|Q5KR47|TPM3_BOVIN Tropomyosin alpha-3 chain OS=Bos taurus OX=9913 GN=TPM3 PE=2 SV=1
IEDVGSDEEDDSGKDK_2628	G5E507	HSP90AB1	>tr|G5E507|G5E507_BOVIN Heat shock protein HSP 90-beta OS=Bos taurus OX=9913 GN=HSP90AB1 PE=1 SV=2
ELISNASDALDK_2630	G5E507	HSP90AB1	>tr|G5E507|G5E507_BOVIN Heat shock protein HSP 90-beta OS=Bos taurus OX=9913 GN=HSP90AB1 PE=1 SV=2
ENGIHEEQDQEPQ_2632	A0A3Q1N1C2	SNX1	>tr|A0A3Q1N1C2|A0A3Q1N1C2_BOVIN Sorting nexin-1 OS=Bos taurus OX=9913 GN=SNX1 PE=3 SV=1
ESKDPADETEAD_2634	Q3T0C7	STMN1	>sp|Q3T0C7|STMN1_BOVIN Stathmin OS=Bos taurus OX=9913 GN=STMN1 PE=2 SV=3
NKESKDPADETEAD_2635	Q3T0C7	STMN1	>sp|Q3T0C7|STMN1_BOVIN Stathmin OS=Bos taurus OX=9913 GN=STMN1 PE=2 SV=3
EVATNSELVQSGK_2637	A0A140T867	KRT17	>tr|A0A140T867|A0A140T867_BOVIN Keratin, type I cytoskeletal 17 OS=Bos taurus OX=9913 GN=KRT17 PE=3 SV=1
MSMKEVDEQ_2639	Q3MHM5	TUBB4B	>sp|Q3MHM5|TBB4B_BOVIN Tubulin beta-4B chain OS=Bos taurus OX=9913 GN=TUBB4B PE=1 SV=1
VISDEHGIDPT_2641	Q3MHM5	TUBB4B	>sp|Q3MHM5|TBB4B_BOVIN Tubulin beta-4B chain OS=Bos taurus OX=9913 GN=TUBB4B PE=1 SV=1
THSLGGGTGSGMGT_2643	Q3MHM5	TUBB4B	>sp|Q3MHM5|TBB4B_BOVIN Tubulin beta-4B chain OS=Bos taurus OX=9913 GN=TUBB4B PE=1 SV=1
KLTTPTYGDLN_2644	Q3MHM5	TUBB4B	>sp|Q3MHM5|TBB4B_BOVIN Tubulin beta-4B chain OS=Bos taurus OX=9913 GN=TUBB4B PE=1 SV=1
NNTAADDKQPYE_2650	P10103	HMGB1	>sp|P10103|HMGB1_BOVIN High mobility group protein B1 OS=Bos taurus OX=9913 GN=HMGB1 PE=1 SV=3
FKGDGVK_2653	A0A3Q1LSX5	DAB2	>tr|A0A3Q1LSX5|A0A3Q1LSX5_BOVIN DAB adaptor protein 2 OS=Bos taurus OX=9913 GN=DAB2 PE=4 SV=1
QERDPANIK_2655	A0A3Q1M8J9	GAPDH	>tr|A0A3Q1M8J9|A0A3Q1M8J9_BOVIN Glyceraldehyde-3-phosphate dehydrogenase OS=Bos taurus OX=9913 GN=GAPDH PE=1 SV=1
KAFEEAEK_2659	Q3ZBT1	VCP	>sp|Q3ZBT1|TERA_BOVIN Transitional endoplasmic reticulum ATPase OS=Bos taurus OX=9913 GN=VCP PE=2 SV=1
SVSDNDIRK_2660	Q3ZBT1	VCP	>sp|Q3ZBT1|TERA_BOVIN Transitional endoplasmic reticulum ATPase OS=Bos taurus OX=9913 GN=VCP PE=2 SV=1
FTDTRKDEQE_2663	Q3SYU2	EEF2	>sp|Q3SYU2|EF2_BOVIN Elongation factor 2 OS=Bos taurus OX=9913 GN=EEF2 PE=2 SV=3
GDTPGHATPGHGGATSSA_2665	F1MX61	SF3B1	>tr|F1MX61|F1MX61_BOVIN Splicing factor 3b subunit 1 OS=Bos taurus OX=9913 GN=SF3B1 PE=3 SV=2
GPSSVEDIKA_2671	D3U796	NPM	>tr|D3U796|D3U796_BOVIN Nucleophosmin OS=Bos taurus OX=9913 GN=NPM PE=3 SV=1
GSGPDGAEEIK_2672	A0A3Q1LK61	RPS6KA1	>tr|A0A3Q1LK61|A0A3Q1LK61_BOVIN Ribosomal protein S6 kinase OS=Bos taurus OX=9913 GN=RPS6KA1 PE=3 SV=1
SEVKPAGPTVEQQ_2674	Q2KJH7	ALDH18A1	>tr|Q2KJH7|Q2KJH7_BOVIN Delta-1-pyrroline-5-carboxylate synthase OS=Bos taurus OX=9913 GN=ALDH18A1 PE=2 SV=1
GSSHTDVIVTENEK_2675	Q2KJH7	ALDH18A1	>tr|Q2KJH7|Q2KJH7_BOVIN Delta-1-pyrroline-5-carboxylate synthase OS=Bos taurus OX=9913 GN=ALDH18A1 PE=2 SV=1
RLSEMTEAEQQ_2676	Q9TTK8	CKMT1	>sp|Q9TTK8|KCRU_BOVIN Creatine kinase U-type, mitochondrial OS=Bos taurus OX=9913 GN=CKMT1 PE=1 SV=1
YKEEFEKN_2677	Q3B7M5	LASP1	>sp|Q3B7M5|LASP1_BOVIN LIM and SH3 domain protein 1 OS=Bos taurus OX=9913 GN=LASP1 PE=2 SV=1
KTQDQISNIK_2678	Q3B7M5	LASP1	>sp|Q3B7M5|LASP1_BOVIN LIM and SH3 domain protein 1 OS=Bos taurus OX=9913 GN=LASP1 PE=2 SV=1
QEIQELDKDDES_2681	A0A452DJ82	ARHGDIA	>tr|A0A452DJ82|A0A452DJ82_BOVIN Rho GDP-dissociation inhibitor 1 OS=Bos taurus OX=9913 GN=ARHGDIA PE=3 SV=1
IAGQVAAANKKH_2685	E1BHA5	0	>tr|E1BHA5|E1BHA5_BOVIN Small ribosomal subunit protein eS19 OS=Bos taurus OX=9913 PE=3 SV=1
VGGLSPDTPEEK_2686	A0A3Q1M8I4	HNRNPD	>tr|A0A3Q1M8I4|A0A3Q1M8I4_BOVIN Heteroous nuclear ribonucleoprotein D OS=Bos taurus OX=9913 GN=HNRNPD PE=1 SV=1
IGGLNTETNEK_2690	D3JUI8	RBMX	>tr|D3JUI8|D3JUI8_BOVIN RNA-binding motif protein, X chromosome OS=Bos taurus OX=9913 GN=RBMX PE=1 SV=1
NEDRTPPF_2691	F1MXX6	MFGE8	>tr|F1MXX6|F1MXX6_BOVIN Milk fat globule EGF and factor V/VIII domain containing OS=Bos taurus OX=9913 GN=MFGE8 PE=4 SV=1
LVSSPSSDNKEST_2692	A6QQ20	TGOLN2	>tr|A6QQ20|A6QQ20_BOVIN TGOLN2 protein (Fragment) OS=Bos taurus OX=9913 GN=TGOLN2 PE=2 SV=1
IGPDNSGKRP_2693	A6QQ20	TGOLN2	>tr|A6QQ20|A6QQ20_BOVIN TGOLN2 protein (Fragment) OS=Bos taurus OX=9913 GN=TGOLN2 PE=2 SV=1
ILDDRNEEK_2695	A0A3Q1LVC7	EZR	>tr|A0A3Q1LVC7|A0A3Q1LVC7_BOVIN Ezrin OS=Bos taurus OX=9913 GN=EZR PE=1 SV=1
INVKQENTQTEQK_2697	A0A3Q1MXL6	KIF5B	>tr|A0A3Q1MXL6|A0A3Q1MXL6_BOVIN Kinesin-like protein OS=Bos taurus OX=9913 GN=KIF5B PE=1 SV=1
INVKQENTQTEQ_2698	A0A3Q1MXL6	KIF5B	>tr|A0A3Q1MXL6|A0A3Q1MXL6_BOVIN Kinesin-like protein OS=Bos taurus OX=9913 GN=KIF5B PE=1 SV=1
IQEEMEKER_2699	A0A498UZ20	MYO6	>tr|A0A498UZ20|A0A498UZ20_BOVIN Unconventional myosin-VI OS=Bos taurus OX=9913 GN=MYO6 PE=3 SV=1
IQNVPLEDR_2702	A0A3Q1N134	HNRNPU	>tr|A0A3Q1N134|A0A3Q1N134_BOVIN Heteroous nuclear ribonucleoprotein U OS=Bos taurus OX=9913 GN=HNRNPU PE=1 SV=1
ITDPEKLDQ_2705	G5E531	TCP1	>tr|G5E531|G5E531_BOVIN T-complex protein 1 subunit alpha OS=Bos taurus OX=9913 GN=TCP1 PE=3 SV=1
VGQAGTATLPR_2708	A0A3Q1LLH4	CTNND1	>tr|A0A3Q1LLH4|A0A3Q1LLH4_BOVIN Catenin delta 1 OS=Bos taurus OX=9913 GN=CTNND1 PE=1 SV=1
VGQAGTATLPRN_2709	A0A3Q1LLH4	CTNND1	>tr|A0A3Q1LLH4|A0A3Q1LLH4_BOVIN Catenin delta 1 OS=Bos taurus OX=9913 GN=CTNND1 PE=1 SV=1
THTVGSVAK_2710	Q3SZP7	VIL1	>sp|Q3SZP7|VILI_BOVIN Villin-1 OS=Bos taurus OX=9913 GN=VIL1 PE=2 SV=3
KAELGNSGDWSQ_2711	Q3SZP7	VIL1	>sp|Q3SZP7|VILI_BOVIN Villin-1 OS=Bos taurus OX=9913 GN=VIL1 PE=2 SV=3
VGSPVEDNEKDL_2713	A0A452DI44	PSMD4	>tr|A0A452DI44|A0A452DI44_BOVIN 26S proteasome non-ATPase regulatory subunit 4 OS=Bos taurus OX=9913 GN=PSMD4 PE=3 SV=1
NFGEEEVNTEK_2714	A0A452DI44	PSMD4	>tr|A0A452DI44|A0A452DI44_BOVIN 26S proteasome non-ATPase regulatory subunit 4 OS=Bos taurus OX=9913 GN=PSMD4 PE=3 SV=1
KEEDDYDVMQDPE_2715	A0A452DI44	PSMD4	>tr|A0A452DI44|A0A452DI44_BOVIN 26S proteasome non-ATPase regulatory subunit 4 OS=Bos taurus OX=9913 GN=PSMD4 PE=3 SV=1
KIEYAKPT_2717	E1BIB4	HNRNPL	>tr|E1BIB4|E1BIB4_BOVIN Heteroous nuclear ribonucleoprotein L OS=Bos taurus OX=9913 GN=HNRNPL PE=1 SV=2
KLEDVKNSPT_2719	A0A3Q1LSL4	TPD52	>tr|A0A3Q1LSL4|A0A3Q1LSL4_BOVIN Tumor protein D52 OS=Bos taurus OX=9913 GN=TPD52 PE=3 SV=1
LAKVDATEESDLAQ_2720	A0A3Q1LPQ0	P4HB	>tr|A0A3Q1LPQ0|A0A3Q1LPQ0_BOVIN Protein disulfide-isomerase OS=Bos taurus OX=9913 GN=P4HB PE=1 SV=1
KNGDTASPKEY_2721	A0A3Q1LPQ0	P4HB	>tr|A0A3Q1LPQ0|A0A3Q1LPQ0_BOVIN Protein disulfide-isomerase OS=Bos taurus OX=9913 GN=P4HB PE=1 SV=1
VGENADSQIK_2722	Q0IIJ2	H1-0	>sp|Q0IIJ2|H10_BOVIN Histone H1.0 OS=Bos taurus OX=9913 GN=H1-0 PE=2 SV=3
LANMGGTVAH_2723	A0A3Q1M2Z2	0	>tr|A0A3Q1M2Z2|A0A3Q1M2Z2_BOVIN Splicing factor 45 OS=Bos taurus OX=9913 PE=4 SV=1
LDTTETEKGPIQS_2725	Q2KIU3	0	>sp|Q2KIU3|HP252_BOVIN Protein HP-25 homolog 2 OS=Bos taurus OX=9913 PE=2 SV=1
LEELEQEELDKN_2726	Q08E32	CHMP4B	>tr|Q08E32|Q08E32_BOVIN CHMP4B protein OS=Bos taurus OX=9913 GN=CHMP4B PE=1 SV=2
LESSELPR_2727	F1MZN7	SNX2	>tr|F1MZN7|F1MZN7_BOVIN Sorting nexin-2 OS=Bos taurus OX=9913 GN=SNX2 PE=3 SV=2
LNSTAGTSGGAYDH_2729	A5D9B4	HNRNPH2	>tr|A5D9B4|A5D9B4_BOVIN Heterogeneous nuclear ribonucleoprotein H2 OS=Bos taurus OX=9913 GN=HNRNPH2 PE=2 SV=1
LPENVTPEEQH_2731	A0A0A0MP92	SERPINA3-7	>tr|A0A0A0MP92|A0A0A0MP92_BOVIN Endopin 2 OS=Bos taurus OX=9913 GN=SERPINA3-7 PE=1 SV=1
LRAETEQGEQQ_2734	A0A3Q1LJL6	PLEC	>tr|A0A3Q1LJL6|A0A3Q1LJL6_BOVIN Plectin OS=Bos taurus OX=9913 GN=PLEC PE=1 SV=1
LVKPGNQNTQVTEA_2737	Q3ZBH5	PA2G4	>tr|Q3ZBH5|Q3ZBH5_BOVIN Proliferation-associated 2G4 OS=Bos taurus OX=9913 GN=PA2G4 PE=1 SV=1
LVQPTKRPEG_2738	A0A3Q1M4Z0	0	>tr|A0A3Q1M4Z0|A0A3Q1M4Z0_BOVIN Enhancer of rudimentary homolog OS=Bos taurus OX=9913 PE=3 SV=1
MQTDKPFDQTT_2745	A0A3Q1LNX9	0	>tr|A0A3Q1LNX9|A0A3Q1LNX9_BOVIN Calponin OS=Bos taurus OX=9913 PE=3 SV=1
MTESSLPSASKT_2746	A0A3Q1LWN6	MYH11	>tr|A0A3Q1LWN6|A0A3Q1LWN6_BOVIN Myosin-11 OS=Bos taurus OX=9913 GN=MYH11 PE=1 SV=1
YNPTANDSSTSAGGENAH_2750	A0A3S5ZPG9	MUC15	>tr|A0A3S5ZPG9|A0A3S5ZPG9_BOVIN Mucin 15, cell surface associated OS=Bos taurus OX=9913 GN=MUC15 PE=4 SV=1
NSQEDSEDSEEKDVK_2751	A0A3Q1LNZ3	NUCKS1	>tr|A0A3Q1LNZ3|A0A3Q1LNZ3_BOVIN Nuclear casein kinase and cyclin dependent kinase substrate 1 OS=Bos taurus OX=9913 GN=NUCKS1 PE=4 SV=1
VYPFPGPIHN_2757	A0A452DHW7	CSN2	>tr|A0A452DHW7|A0A452DHW7_BOVIN Beta-casein OS=Bos taurus OX=9913 GN=CSN2 PE=1 SV=1
PPSTEELNGNK_2760	A4IFI0	IGLL1	>tr|A4IFI0|A4IFI0_BOVIN IGLL1 protein OS=Bos taurus OX=9913 GN=IGLL1 PE=2 SV=1
QELNEPPKQSTS_2764	A6H7E3	PDLIM1	>tr|A6H7E3|A6H7E3_BOVIN PDZ and LIM domain 1 OS=Bos taurus OX=9913 GN=PDLIM1 PE=1 SV=1
QVEGDAAETPPRPR_2766	Q0VD16	MAP2K1	>tr|Q0VD16|Q0VD16_BOVIN Dual specificity mitogen-activated protein kinase kinase 1 OS=Bos taurus OX=9913 GN=MAP2K1 PE=2 SV=2
RDPEEIEKEEQ_2767	A0A3Q1MFG3	RPSA	>tr|A0A3Q1MFG3|A0A3Q1MFG3_BOVIN Small ribosomal subunit protein uS2 OS=Bos taurus OX=9913 GN=RPSA PE=1 SV=1
RDVAPQAPVH_2768	A0A3Q1M4I4	HINT2	>tr|A0A3Q1M4I4|A0A3Q1M4I4_BOVIN Histidine triad nucleotide binding protein 2 OS=Bos taurus OX=9913 GN=HINT2 PE=1 SV=1
STPKEDDSSASTSQ_2769	A0A3Q1MRD9	EIF4B	>tr|A0A3Q1MRD9|A0A3Q1MRD9_BOVIN Eukaryotic translation initiation factor 4B OS=Bos taurus OX=9913 GN=EIF4B PE=1 SV=1
RGDDSFGDK_2770	A0A3Q1MRD9	EIF4B	>tr|A0A3Q1MRD9|A0A3Q1MRD9_BOVIN Eukaryotic translation initiation factor 4B OS=Bos taurus OX=9913 GN=EIF4B PE=1 SV=1
SAPPQIPSRPA_2772	A0A3Q1MFG5	DNM2	>tr|A0A3Q1MFG5|A0A3Q1MFG5_BOVIN dynamin GTPase OS=Bos taurus OX=9913 GN=DNM2 PE=3 SV=1
SEFDEQHGK_2775	A0A3Q1MMA1	SEC22B	>tr|A0A3Q1MMA1|A0A3Q1MMA1_BOVIN Vesicle-trafficking protein SEC22b OS=Bos taurus OX=9913 GN=SEC22B PE=3 SV=1
VISSIEQKTE_2776	A0A140T894	YWHAB	>tr|A0A140T894|A0A140T894_BOVIN 14-3-3 protein beta/alpha OS=Bos taurus OX=9913 GN=YWHAB PE=3 SV=1
SGQQIVGPPR_2778	Q3SZC4	NSFL1C	>sp|Q3SZC4|NSF1C_BOVIN NSFL1 cofactor p47 OS=Bos taurus OX=9913 GN=NSFL1C PE=2 SV=1
VTKSPGETSKPRP_2779	Q3SZC4	NSFL1C	>sp|Q3SZC4|NSF1C_BOVIN NSFL1 cofactor p47 OS=Bos taurus OX=9913 GN=NSFL1C PE=2 SV=1
SHYEEGPGK_2780	A0A452DKH9	LOC101903567	>tr|A0A452DKH9|A0A452DKH9_BOVIN Cytochrome c oxidase subunit 7C, mitochondrial OS=Bos taurus OX=9913 GN=LOC101903567 PE=3 SV=1
SLPQEPPKPR_2781	Q2KJ17	G3BP2	>tr|Q2KJ17|Q2KJ17_BOVIN G3BP stress granule assembly factor 2 OS=Bos taurus OX=9913 GN=G3BP2 PE=1 SV=1
TAPPPPPPPPPAYN_2782	A0A3Q1LKU3	HNRNPUL1	>tr|A0A3Q1LKU3|A0A3Q1LKU3_BOVIN Heteroous nuclear ribonucleoprotein U like 1 OS=Bos taurus OX=9913 GN=HNRNPUL1 PE=1 SV=1
TLTSGGHAEHEGKP_2784	A0A3Q1M8I9	CRIP1	>tr|A0A3Q1M8I9|A0A3Q1M8I9_BOVIN Cysteine rich protein 1 OS=Bos taurus OX=9913 GN=CRIP1 PE=4 SV=1
TSTTPSTNSPPTPAPR_2786	A0A3Q1LIN6	DAB1	>tr|A0A3Q1LIN6|A0A3Q1LIN6_BOVIN DAB adaptor protein 1 OS=Bos taurus OX=9913 GN=DAB1 PE=4 SV=1
TVSSPPTSPRPGSAAT_2787	E1BB38	SRP72	>tr|E1BB38|E1BB38_BOVIN Signal recognition particle subunit SRP72 OS=Bos taurus OX=9913 GN=SRP72 PE=1 SV=1
VGNMTKPTT_2789	A0A0A0YT41	FABP3	>tr|A0A0A0YT41|A0A0A0YT41_BOVIN Heart-type fatty acid binding protein (Fragment) OS=Bos taurus OX=9913 GN=FABP3 PE=3 SV=1
VGSHITGGDI_2790	A0A452DJG1	ATP6V1A	>tr|A0A452DJG1|A0A452DJG1_BOVIN H(+)-transporting two-sector ATPase OS=Bos taurus OX=9913 GN=ATP6V1A PE=1 SV=1
VSGELEHVT_2792	A1A4J1	PFKL	>sp|A1A4J1|PFKAL_BOVIN ATP-dependent 6-phosphofructokinase, liver type OS=Bos taurus OX=9913 GN=PFKL PE=2 SV=1
YGSIVDDER_2795	F1MTR1	IQGAP2	>tr|F1MTR1|F1MTR1_BOVIN IQ motif containing GTPase activating protein 2 OS=Bos taurus OX=9913 GN=IQGAP2 PE=1 SV=3
YIDTEHGGSQA_2796	A2VDL8	SEC23A	>sp|A2VDL8|SC23A_BOVIN Protein transport protein Sec23A OS=Bos taurus OX=9913 GN=SEC23A PE=2 SV=1
KDIGSESTEDQ_2811	B5B3R8	CSN1S1	>tr|B5B3R8|B5B3R8_BOVIN Alpha-S1-casein OS=Bos taurus OX=9913 GN=CSN1S1 PE=2 SV=1
EETTEHTPSDASTT_2870	A0A6F8Z1X1	GlyCam1	>tr|A0A6F8Z1X1|A0A6F8Z1X1_BOVIN Glycosylation-dependent cell adhesion molecule 1 OS=Bos taurus OX=9913 GN=GlyCam1 PE=2 SV=1
EETTEHTPSDA_2871	A0A6F8Z1X1	GlyCam1	>tr|A0A6F8Z1X1|A0A6F8Z1X1_BOVIN Glycosylation-dependent cell adhesion molecule 1 OS=Bos taurus OX=9913 GN=GlyCam1 PE=2 SV=1
VYVEELKPTP_2894	B5B0D4	0	>tr|B5B0D4|B5B0D4_BOVIN Major allergen beta-lactoglobulin OS=Bos taurus OX=9913 PE=1 SV=1
NAVPITPT_2929	P02663	CSN1S2	>sp|P02663|CASA2_BOVIN Alpha-S2-casein OS=Bos taurus OX=9913 GN=CSN1S2 PE=1 SV=2
LEEPGSLGPSGD_2949	A0A3Q1M701	PAEP	>tr|A0A3Q1M701|A0A3Q1M701_BOVIN Progestagen-associated endometrial protein OS=Bos taurus OX=9913 GN=PAEP PE=1 SV=1
AAGVGEFEAGISK_2995	P68103	EEF1A1	>sp|P68103|EF1A1_BOVIN Elongation factor 1-alpha 1 OS=Bos taurus OX=9913 GN=EEF1A1 PE=1 SV=1
GNVAGDSKNDPPMEAA_2996	P68103	EEF1A1	>sp|P68103|EF1A1_BOVIN Elongation factor 1-alpha 1 OS=Bos taurus OX=9913 GN=EEF1A1 PE=1 SV=1
VTIIDAPGHRD_2997	P68103	EEF1A1	>sp|P68103|EF1A1_BOVIN Elongation factor 1-alpha 1 OS=Bos taurus OX=9913 GN=EEF1A1 PE=1 SV=1
AAGVGEFEAGISKN_2998	P68103	EEF1A1	>sp|P68103|EF1A1_BOVIN Elongation factor 1-alpha 1 OS=Bos taurus OX=9913 GN=EEF1A1 PE=1 SV=1
AAKEGDPNQLSKEEL_2999	P02633	S100G	>sp|P02633|S100G_BOVIN Protein S100-G OS=Bos taurus OX=9913 GN=S100G PE=1 SV=3
AAPAKVEAKEESEE_3001	F1MDN4	RPLP0	>tr|F1MDN4|F1MDN4_BOVIN 60S acidic ribosomal protein P0 OS=Bos taurus OX=9913 GN=RPLP0 PE=3 SV=2
ADAVAVTMGPKG_3002	F1MUZ9	HSPD1	>tr|F1MUZ9|F1MUZ9_BOVIN 60 kDa heat shock protein, mitochondrial OS=Bos taurus OX=9913 GN=HSPD1 PE=1 SV=1
TVIIEQSWGSPK_3003	F1MUZ9	HSPD1	>tr|F1MUZ9|F1MUZ9_BOVIN 60 kDa heat shock protein, mitochondrial OS=Bos taurus OX=9913 GN=HSPD1 PE=1 SV=1
SIAKEGFEK_3004	F1MUZ9	HSPD1	>tr|F1MUZ9|F1MUZ9_BOVIN 60 kDa heat shock protein, mitochondrial OS=Bos taurus OX=9913 GN=HSPD1 PE=1 SV=1
GVITVKDGK_3005	F1MUZ9	HSPD1	>tr|F1MUZ9|F1MUZ9_BOVIN 60 kDa heat shock protein, mitochondrial OS=Bos taurus OX=9913 GN=HSPD1 PE=1 SV=1
KQSKPVTTPEEI_3006	F1MUZ9	HSPD1	>tr|F1MUZ9|F1MUZ9_BOVIN 60 kDa heat shock protein, mitochondrial OS=Bos taurus OX=9913 GN=HSPD1 PE=1 SV=1
DGGEALVSPDGTVTEAPR_3009	A6QLP2	AHCYL2	>sp|A6QLP2|SAHH3_BOVIN Adenosylhomocysteinase 3 OS=Bos taurus OX=9913 GN=AHCYL2 PE=1 SV=1
TDKSSASAPDVDDPEAFPA_3010	A1L5B7	SERBP1	>tr|A1L5B7|A1L5B7_BOVIN SERPINE1 mRNA binding protein 1 OS=Bos taurus OX=9913 GN=SERBP1 PE=1 SV=1
LVRTPEVDDEALEK_3014	B5B0D4	0	>tr|B5B0D4|B5B0D4_BOVIN Major allergen beta-lactoglobulin OS=Bos taurus OX=9913 PE=1 SV=1
SLAMAASDI_3015	B5B0D4	0	>tr|B5B0D4|B5B0D4_BOVIN Major allergen beta-lactoglobulin OS=Bos taurus OX=9913 PE=1 SV=1
AQIAAENEEDEH_3018	A0A452DJ82	ARHGDIA	>tr|A0A452DJ82|A0A452DJ82_BOVIN Rho GDP-dissociation inhibitor 1 OS=Bos taurus OX=9913 GN=ARHGDIA PE=3 SV=1
ISKQEYDESGPSI_3024	P60712	ACTB	>sp|P60712|ACTB_BOVIN Actin, cytoplasmic 1 OS=Bos taurus OX=9913 GN=ACTB PE=1 SV=1
AGFAGDQIPK_3026	A4IFE3	ACTR1B	>sp|A4IFE3|ACTY_BOVIN Beta-centractin OS=Bos taurus OX=9913 GN=ACTR1B PE=2 SV=1
AGPTEVQWH_3027	F6R031	PAPSS1	>tr|F6R031|F6R031_BOVIN 3'-phosphoadenosine 5'-phosphosulfate synthase 1 OS=Bos taurus OX=9913 GN=PAPSS1 PE=3 SV=1
AIMAQLPQEQK_3032	A0A3Q1M9M0	CTNNA1	>tr|A0A3Q1M9M0|A0A3Q1M9M0_BOVIN Catenin alpha 1 OS=Bos taurus OX=9913 GN=CTNNA1 PE=3 SV=1
NPSKENL_3033	P02663	CSN1S2	>sp|P02663|CASA2_BOVIN Alpha-S2-casein OS=Bos taurus OX=9913 GN=CSN1S2 PE=1 SV=2
ATLEDSPEVIESPPEIN_3034	P02668	CSN3	>sp|P02668|CASK_BOVIN Kappa-casein OS=Bos taurus OX=9913 GN=CSN3 PE=1 SV=1
AISEHVEDAGVH_3037	F1ML89	CPS1	>tr|F1ML89|F1ML89_BOVIN Carbamoyl-phosphate synthase 1 OS=Bos taurus OX=9913 GN=CPS1 PE=1 SV=2
TFEINPR_3042	Q95M18	HSP90B1	>sp|Q95M18|ENPL_BOVIN Endoplasmin OS=Bos taurus OX=9913 GN=HSP90B1 PE=2 SV=1
GQDHVVSDF_3046	Q2KJH7	ALDH18A1	>tr|Q2KJH7|Q2KJH7_BOVIN Delta-1-pyrroline-5-carboxylate synthase OS=Bos taurus OX=9913 GN=ALDH18A1 PE=2 SV=1
AMEDIKQMEAES_3048	B5B3R8	CSN1S1	>tr|B5B3R8|B5B3R8_BOVIN Alpha-S1-casein OS=Bos taurus OX=9913 GN=CSN1S1 PE=2 SV=1
KASGPPVSEL_3063	A0A452DIF5	H1-2	>tr|A0A452DIF5|A0A452DIF5_BOVIN H1.2 linker histone, cluster member OS=Bos taurus OX=9913 GN=H1-2 PE=3 SV=1
ATDVKLPSGAV_3066	A0A3Q1M891	GALK2	>tr|A0A3Q1M891|A0A3Q1M891_BOVIN Galactokinase 2 OS=Bos taurus OX=9913 GN=GALK2 PE=3 SV=1
AVDVLVSSGEGK_3068	Q3ZBH5	PA2G4	>tr|Q3ZBH5|Q3ZBH5_BOVIN Proliferation-associated 2G4 OS=Bos taurus OX=9913 GN=PA2G4 PE=1 SV=1
EIPLSPMGEDSASGDIET_3069	F1MZQ4	BTN1A1	>tr|F1MZQ4|F1MZQ4_BOVIN Butyrophilin subfamily 1 member A1 OS=Bos taurus OX=9913 GN=BTN1A1 PE=3 SV=3
VTLDPDTAHPH_3070	F1MZQ4	BTN1A1	>tr|F1MZQ4|F1MZQ4_BOVIN Butyrophilin subfamily 1 member A1 OS=Bos taurus OX=9913 GN=BTN1A1 PE=3 SV=3
QQQTEDELQDKIHP_3072	P02666	CSN2	>sp|P02666|CASB_BOVIN Beta-casein OS=Bos taurus OX=9913 GN=CSN2 PE=1 SV=2
QEPVLGPVRG_3073	P02666	CSN2	>sp|P02666|CASB_BOVIN Beta-casein OS=Bos taurus OX=9913 GN=CSN2 PE=1 SV=2
QEPVLGPVRGP_3074	P02666	CSN2	>sp|P02666|CASB_BOVIN Beta-casein OS=Bos taurus OX=9913 GN=CSN2 PE=1 SV=2
TPSDASTTEGKLMEL_3083	A0A6F8Z1X1	GlyCam1	>tr|A0A6F8Z1X1|A0A6F8Z1X1_BOVIN Glycosylation-dependent cell adhesion molecule 1 OS=Bos taurus OX=9913 GN=GlyCam1 PE=2 SV=1
ILNKPEDETHLEAQ_3084	A0A6F8Z1X1	GlyCam1	>tr|A0A6F8Z1X1|A0A6F8Z1X1_BOVIN Glycosylation-dependent cell adhesion molecule 1 OS=Bos taurus OX=9913 GN=GlyCam1 PE=2 SV=1
LNKPEDETHL_3085	A0A6F8Z1X1	GlyCam1	>tr|A0A6F8Z1X1|A0A6F8Z1X1_BOVIN Glycosylation-dependent cell adhesion molecule 1 OS=Bos taurus OX=9913 GN=GlyCam1 PE=2 SV=1
DATNDQVTKDAAEAIK_3096	A0A140T8A5	IDH1	>tr|A0A140T8A5|A0A140T8A5_BOVIN Isocitrate dehydrogenase [NADP] OS=Bos taurus OX=9913 GN=IDH1 PE=1 SV=1
DKPHVNVGTIGH_3104	P49410	TUFM	>sp|P49410|EFTU_BOVIN Elongation factor Tu, mitochondrial OS=Bos taurus OX=9913 GN=TUFM PE=1 SV=1
DLVAQAPLKPK_3108	Q1RMW3	MTA2	>tr|Q1RMW3|Q1RMW3_BOVIN Metastasis associated 1 family member 2 OS=Bos taurus OX=9913 GN=MTA2 PE=2 SV=1
DNIQGITKPAIR_3109	A0A3Q1LM20	LOC112445649	>tr|A0A3Q1LM20|A0A3Q1LM20_BOVIN Histone H4 OS=Bos taurus OX=9913 GN=LOC112445649 PE=3 SV=1
DREAAEGLGSHER_3114	Q27971	CAPN2	>sp|Q27971|CAN2_BOVIN Calpain-2 catalytic subunit OS=Bos taurus OX=9913 GN=CAPN2 PE=2 SV=2
LITGKEDAANNYA_3117	F2Z4C1	TUBA1A	>tr|F2Z4C1|F2Z4C1_BOVIN Tubulin alpha chain OS=Bos taurus OX=9913 GN=TUBA1A PE=3 SV=1
DVNAAIATIK_3118	F2Z4C1	TUBA1A	>tr|F2Z4C1|F2Z4C1_BOVIN Tubulin alpha chain OS=Bos taurus OX=9913 GN=TUBA1A PE=3 SV=1
PVISAEKA_3119	F2Z4C1	TUBA1A	>tr|F2Z4C1|F2Z4C1_BOVIN Tubulin alpha chain OS=Bos taurus OX=9913 GN=TUBA1A PE=3 SV=1
LEHGIQPDGQMPSDK_3121	F2Z4C1	TUBA1A	>tr|F2Z4C1|F2Z4C1_BOVIN Tubulin alpha chain OS=Bos taurus OX=9913 GN=TUBA1A PE=3 SV=1
SIYPAPQVSTA_3122	F2Z4C1	TUBA1A	>tr|F2Z4C1|F2Z4C1_BOVIN Tubulin alpha chain OS=Bos taurus OX=9913 GN=TUBA1A PE=3 SV=1
EHGIQPDGQMPSDK_3123	F2Z4C1	TUBA1A	>tr|F2Z4C1|F2Z4C1_BOVIN Tubulin alpha chain OS=Bos taurus OX=9913 GN=TUBA1A PE=3 SV=1
PVISAEK_3124	F2Z4C1	TUBA1A	>tr|F2Z4C1|F2Z4C1_BOVIN Tubulin alpha chain OS=Bos taurus OX=9913 GN=TUBA1A PE=3 SV=1
HQSVQLPR_3125	Q8WN55	PTBP1	>sp|Q8WN55|PTBP1_BOVIN Polypyrimidine tract-binding protein 1 OS=Bos taurus OX=9913 GN=PTBP1 PE=2 SV=2
TAAKGEATAERPGEAA_3127	P12624	MARCKS	>sp|P12624|MARCS_BOVIN Myristoylated alanine-rich C-kinase substrate OS=Bos taurus OX=9913 GN=MARCKS PE=1 SV=6
IATGGVIDPVHSH_3129	A0A3Q1LMV9	EPPK1	>tr|A0A3Q1LMV9|A0A3Q1LMV9_BOVIN Epiplakin 1 OS=Bos taurus OX=9913 GN=EPPK1 PE=1 SV=1
GSELKIEK_3131	A0A3Q1LW91	XDH	>tr|A0A3Q1LW91|A0A3Q1LW91_BOVIN Xanthine dehydrogenase/oxidase OS=Bos taurus OX=9913 GN=XDH PE=3 SV=1
IEDVGSDEEDDSGKDKK_3138	G5E507	HSP90AB1	>tr|G5E507|G5E507_BOVIN Heat shock protein HSP 90-beta OS=Bos taurus OX=9913 GN=HSP90AB1 PE=1 SV=2
SLTDPSKLDSGK_3139	G5E507	HSP90AB1	>tr|G5E507|G5E507_BOVIN Heat shock protein HSP 90-beta OS=Bos taurus OX=9913 GN=HSP90AB1 PE=1 SV=2
VVVITKHNDDEQ_3140	G5E507	HSP90AB1	>tr|G5E507|G5E507_BOVIN Heat shock protein HSP 90-beta OS=Bos taurus OX=9913 GN=HSP90AB1 PE=1 SV=2
ELISNASDALEK_3142	A0A3Q1MT00	TRAP1	>tr|A0A3Q1MT00|A0A3Q1MT00_BOVIN TNF receptor associated protein 1 OS=Bos taurus OX=9913 GN=TRAP1 PE=3 SV=1
KTELEDTLDSTAAQQ_3143	F1MQ37	MYH9	>tr|F1MQ37|F1MQ37_BOVIN Myosin-9 OS=Bos taurus OX=9913 GN=MYH9 PE=1 SV=3
VRTELADKVSK_3144	F1MQ37	MYH9	>tr|F1MQ37|F1MQ37_BOVIN Myosin-9 OS=Bos taurus OX=9913 GN=MYH9 PE=1 SV=3
EMGDGLQSAGHH_3147	A0A3Q1MI68	SNX4	>tr|A0A3Q1MI68|A0A3Q1MI68_BOVIN Sorting nexin 4 OS=Bos taurus OX=9913 GN=SNX4 PE=3 SV=1
FAESQPKKDTPR_3149	F1MG05	EEF1G	>tr|F1MG05|F1MG05_BOVIN Elongation factor 1-gamma OS=Bos taurus OX=9913 GN=EEF1G PE=4 SV=1
FENKVPEKQK_3150	A0A140T857	COX7A2	>tr|A0A140T857|A0A140T857_BOVIN Cytochrome c oxidase subunit 7A2, mitochondrial OS=Bos taurus OX=9913 GN=COX7A2 PE=3 SV=1
GGNIGDGGGAADRVI_3155	Q3ZBT1	VCP	>sp|Q3ZBT1|TERA_BOVIN Transitional endoplasmic reticulum ATPase OS=Bos taurus OX=9913 GN=VCP PE=2 SV=1
GGPPPPPPPPHSSGPPPPPA_3156	A0A3Q1M352	WASL	>tr|A0A3Q1M352|A0A3Q1M352_BOVIN WASP like actin nucleation promoting factor OS=Bos taurus OX=9913 GN=WASL PE=4 SV=1
GKRPAEDMEEE_3159	Q3T0D0	HNRNPK	>sp|Q3T0D0|HNRPK_BOVIN Heterogeneous nuclear ribonucleoprotein K OS=Bos taurus OX=9913 GN=HNRNPK PE=2 SV=1
GKRPAEDMEEEQA_3160	Q3T0D0	HNRNPK	>sp|Q3T0D0|HNRPK_BOVIN Heterogeneous nuclear ribonucleoprotein K OS=Bos taurus OX=9913 GN=HNRNPK PE=2 SV=1
GPSSVEDIK_3163	D3U796	NPM	>tr|D3U796|D3U796_BOVIN Nucleophosmin OS=Bos taurus OX=9913 GN=NPM PE=3 SV=1
HFTTAEASTQDPR_3165	Q2KJG8	BCKDK	>sp|Q2KJG8|BCKD_BOVIN Branched-chain alpha-ketoacid dehydrogenase kinase OS=Bos taurus OX=9913 GN=BCKDK PE=2 SV=1
SAVSGEDTQDRTD_3166	E1B7R4	EIF3A	>tr|E1B7R4|E1B7R4_BOVIN Eukaryotic translation initiation factor 3 subunit A OS=Bos taurus OX=9913 GN=EIF3A PE=3 SV=3
RGMDDDRGPR_3167	E1B7R4	EIF3A	>tr|E1B7R4|E1B7R4_BOVIN Eukaryotic translation initiation factor 3 subunit A OS=Bos taurus OX=9913 GN=EIF3A PE=3 SV=3
LAEEKTEAAKEESQ_3168	E1B7R4	EIF3A	>tr|E1B7R4|E1B7R4_BOVIN Eukaryotic translation initiation factor 3 subunit A OS=Bos taurus OX=9913 GN=EIF3A PE=3 SV=3
HIPASTPVYQQPQ_3170	Q3B7M5	LASP1	>sp|Q3B7M5|LASP1_BOVIN LIM and SH3 domain protein 1 OS=Bos taurus OX=9913 GN=LASP1 PE=2 SV=1
LGQHVPTLHPT_3171	Q3T0D7	SAR1A	>sp|Q3T0D7|SAR1A_BOVIN GTP-binding protein SAR1a OS=Bos taurus OX=9913 GN=SAR1A PE=2 SV=1
HMLKDDR_3172	Q3T0D7	SAR1A	>sp|Q3T0D7|SAR1A_BOVIN GTP-binding protein SAR1a OS=Bos taurus OX=9913 GN=SAR1A PE=2 SV=1
SHAEFTPNSKDQ_3179	A0A3Q1MU93	0	>tr|A0A3Q1MU93|A0A3Q1MU93_BOVIN Beta-2-microglobulin OS=Bos taurus OX=9913 PE=3 SV=1
KALNDHHV_3181	A5PK73	ALDOB	>tr|A5PK73|A5PK73_BOVIN Fructose-bisphosphate aldolase OS=Bos taurus OX=9913 GN=ALDOB PE=2 SV=1
ITKKPIPDEH_3185	A0A3Q1N0N9	SEC31A	>tr|A0A3Q1N0N9|A0A3Q1N0N9_BOVIN Protein transport protein Sec31A OS=Bos taurus OX=9913 GN=SEC31A PE=3 SV=1
YKEETIEK_3193	G3MYC1	0	>tr|G3MYC1|G3MYC1_BOVIN KOW domain-containing protein OS=Bos taurus OX=9913 PE=3 SV=2
KGESGQSWPR_3194	A0A452DIU3	PTGES3	>tr|A0A452DIU3|A0A452DIU3_BOVIN Prostaglandin E synthase 3 OS=Bos taurus OX=9913 GN=PTGES3 PE=3 SV=1
KLITEDVQGK_3201	G3N262	RPS3A	>tr|G3N262|G3N262_BOVIN Small ribosomal subunit protein eS1 OS=Bos taurus OX=9913 GN=RPS3A PE=3 SV=1
TYEGVEAKR_3208	Q56JX9	FABP2	>sp|Q56JX9|FABPI_BOVIN Fatty acid-binding protein, intestinal OS=Bos taurus OX=9913 GN=FABP2 PE=2 SV=3
KVQGEAVSNIQENTQTPTVQ_3210	Q5E9A1	NACA	>sp|Q5E9A1|NACA_BOVIN Nascent polypeptide-associated complex subunit alpha OS=Bos taurus OX=9913 GN=NACA PE=1 SV=1
LDPNLNHTPSSST_3213	A0A3Q1LMR7	PTK2	>tr|A0A3Q1LMR7|A0A3Q1LMR7_BOVIN Focal adhesion kinase 1 OS=Bos taurus OX=9913 GN=PTK2 PE=4 SV=1
LDSSQVKPL_3214	A0A3Q1M037	GCN1	>tr|A0A3Q1M037|A0A3Q1M037_BOVIN GCN1 activator of EIF2AK4 OS=Bos taurus OX=9913 GN=GCN1 PE=3 SV=1
LGAGPDGVEEIK_3215	A5PJL4	RPS6KA3	>tr|A5PJL4|A5PJL4_BOVIN Ribosomal protein S6 kinase OS=Bos taurus OX=9913 GN=RPS6KA3 PE=2 SV=1
LMDEGAHLH_3222	P12378	UGDH	>sp|P12378|UGDH_BOVIN UDP-glucose 6-dehydrogenase OS=Bos taurus OX=9913 GN=UGDH PE=1 SV=2
YPQDGSHSKPQP_3225	A0A140T8C6	PSAP	>tr|A0A140T8C6|A0A140T8C6_BOVIN Prosaposin OS=Bos taurus OX=9913 GN=PSAP PE=4 SV=2
VGELKDDDFE_3226	Q0VD16	MAP2K1	>tr|Q0VD16|Q0VD16_BOVIN Dual specificity mitogen-activated protein kinase kinase 1 OS=Bos taurus OX=9913 GN=MAP2K1 PE=2 SV=2
MGHAGAIIAGGK_3228	A0A3Q1N238	SUCLG1	>tr|A0A3Q1N238|A0A3Q1N238_BOVIN Succinate--CoA ligase [ADP/GDP-forming] subunit alpha, mitochondrial OS=Bos taurus OX=9913 GN=SUCLG1 PE=3 SV=1
RGETESEEFEK_3230	A0A3Q1LTX4	CALD1	>tr|A0A3Q1LTX4|A0A3Q1LTX4_BOVIN Caldesmon 1 OS=Bos taurus OX=9913 GN=CALD1 PE=1 SV=1
NTVDTSHEDMIHDAQ_3233	Q3ZCC9	SEC13	>sp|Q3ZCC9|SEC13_BOVIN Protein SEC13 homolog OS=Bos taurus OX=9913 GN=SEC13 PE=2 SV=1
PGPIHNSLPQ_3235	A0A452DHW7	CSN2	>tr|A0A452DHW7|A0A452DHW7_BOVIN Beta-casein OS=Bos taurus OX=9913 GN=CSN2 PE=1 SV=1
YYPTEDVPR_3237	A8NJ40	RPL6	>tr|A8NJ40|A8NJ40_BOVIN 60S ribosomal protein L6 OS=Bos taurus OX=9913 GN=RPL6 PE=2 SV=1
QEIEAETDRVTGTN_3239	A0A3Q1MFG5	DNM2	>tr|A0A3Q1MFG5|A0A3Q1MFG5_BOVIN dynamin GTPase OS=Bos taurus OX=9913 GN=DNM2 PE=3 SV=1
QQPQAASPSVPEPH_3240	Q1LZB6	CAPRIN1	>sp|Q1LZB6|CAPR1_BOVIN Caprin-1 OS=Bos taurus OX=9913 GN=CAPRIN1 PE=2 SV=1
QRPGPYDRPGTA_3241	Q5E9J1	HNRNPF	>sp|Q5E9J1|HNRPF_BOVIN Heterogeneous nuclear ribonucleoprotein F OS=Bos taurus OX=9913 GN=HNRNPF PE=2 SV=3
VQRPGPYDRPGTA_3242	Q5E9J1	HNRNPF	>sp|Q5E9J1|HNRPF_BOVIN Heterogeneous nuclear ribonucleoprotein F OS=Bos taurus OX=9913 GN=HNRNPF PE=2 SV=3
TGAEGAVLDEAK_3248	A0A3Q1MXL6	KIF5B	>tr|A0A3Q1MXL6|A0A3Q1MXL6_BOVIN Kinesin-like protein OS=Bos taurus OX=9913 GN=KIF5B PE=1 SV=1
THTVGSVAKVEQ_3249	Q3SZP7	VIL1	>sp|Q3SZP7|VILI_BOVIN Villin-1 OS=Bos taurus OX=9913 GN=VIL1 PE=2 SV=3
TLDEKDPR_3251	A6QLG5	RPS9	>sp|A6QLG5|RS9_BOVIN Small ribosomal subunit protein uS4 OS=Bos taurus OX=9913 GN=RPS9 PE=2 SV=1
TNLPHTPR_3256	A5D7D9	DHX15	>tr|A5D7D9|A5D7D9_BOVIN RNA helicase OS=Bos taurus OX=9913 GN=DHX15 PE=1 SV=1
TNPPLIQEKPA_3257	A0A3Q1MLW1	EIF4G2	>tr|A0A3Q1MLW1|A0A3Q1MLW1_BOVIN Eukaryotic translation initiation factor 4 gamma 2 OS=Bos taurus OX=9913 GN=EIF4G2 PE=3 SV=1
VAEIEHAEKEK_3260	A0A3Q1LV18	CCT2	>tr|A0A3Q1LV18|A0A3Q1LV18_BOVIN T-complex protein 1 subunit beta OS=Bos taurus OX=9913 GN=CCT2 PE=1 SV=1
VHELNEEIGK_3265	F1MYQ8	LUC7L2	>tr|F1MYQ8|F1MYQ8_BOVIN LUC7 like 2, pre-mRNA splicing factor OS=Bos taurus OX=9913 GN=LUC7L2 PE=3 SV=3
VHVTDLSGK_3266	A0A3Q1MCJ7	RPS14	>tr|A0A3Q1MCJ7|A0A3Q1MCJ7_BOVIN Ribosomal protein S14 OS=Bos taurus OX=9913 GN=RPS14 PE=1 SV=1
VISDRKELEED_3267	Q2HJ57	COTL1	>sp|Q2HJ57|COTL1_BOVIN Coactosin-like protein OS=Bos taurus OX=9913 GN=COTL1 PE=2 SV=3
AEEGIAAGGVMDVNTA_21	A0A3Q1M0C0	RPS12	>tr|A0A3Q1M0C0|A0A3Q1M0C0_BOVIN 40S ribosomal protein S12 OS=Bos taurus OX=9913 GN=RPS12 PE=3 SV=1
DSPEVIEGPPEINTV_104	E7E1P8	CSN3	>tr|E7E1P8|E7E1P8_BOVIN Kappa-casein (Fragment) OS=Bos taurus OX=9913 GN=CSN3 PE=3 SV=1
PVEPFTESQSLT_135	P02666	CSN2	>sp|P02666|CASB_BOVIN Beta-casein OS=Bos taurus OX=9913 GN=CSN2 PE=1 SV=2
IPPLTQTPVVVPPFLQPEV_137	P02666	CSN2	>sp|P02666|CASB_BOVIN Beta-casein OS=Bos taurus OX=9913 GN=CSN2 PE=1 SV=2
SQQTGPQQPQQ_175	A0A3Q1LS09	TFG	>tr|A0A3Q1LS09|A0A3Q1LS09_BOVIN Trafficking from ER to golgi regulator OS=Bos taurus OX=9913 GN=TFG PE=1 SV=1
NANNVPATPVAWPSQEGQNPSLS_201	F1ML89	CPS1	>tr|F1ML89|F1ML89_BOVIN Carbamoyl-phosphate synthase 1 OS=Bos taurus OX=9913 GN=CPS1 PE=1 SV=2
NVSTGDVNVEMNAAPGVDLT_216	A6QNZ7	KRT10	>tr|A6QNZ7|A6QNZ7_BOVIN Keratin, type I cytoskeletal 10 OS=Bos taurus OX=9913 GN=KRT10 PE=2 SV=1
SPDGQYVPR_250	F1N3J3	AGR2	>tr|F1N3J3|F1N3J3_BOVIN Anterior gradient 2, protein disulphide isomerase family member OS=Bos taurus OX=9913 GN=AGR2 PE=1 SV=2
SSSEEIVPN_332	B5B3R8	CSN1S1	>tr|B5B3R8|B5B3R8_BOVIN Alpha-S1-casein OS=Bos taurus OX=9913 GN=CSN1S1 PE=2 SV=1
VTSSPAPEPQDPS_615	G5E513	0	>tr|G5E513|G5E513_BOVIN Ig-like domain-containing protein OS=Bos taurus OX=9913 PE=1 SV=2
EASPEVIESPPEIN_638	A0A140T8A9	CSN3	>tr|A0A140T8A9|A0A140T8A9_BOVIN Kappa-casein OS=Bos taurus OX=9913 GN=CSN3 PE=3 SV=1
AGVGEFEAGISKNGQT_732	P68103	EEF1A1	>sp|P68103|EF1A1_BOVIN Elongation factor 1-alpha 1 OS=Bos taurus OX=9913 GN=EEF1A1 PE=1 SV=1
AATTGSGVKVPRN_742	A0A452DJ78	UBE2V1	>tr|A0A452DJ78|A0A452DJ78_BOVIN Ubiquitin-conjugating enzyme E2 variant 1 OS=Bos taurus OX=9913 GN=UBE2V1 PE=4 SV=1
LVRTPEVDD_802	B5B0D4	0	>tr|B5B0D4|B5B0D4_BOVIN Major allergen beta-lactoglobulin OS=Bos taurus OX=9913 PE=1 SV=1
GLDIQKVA_806	B5B0D4	0	>tr|B5B0D4|B5B0D4_BOVIN Major allergen beta-lactoglobulin OS=Bos taurus OX=9913 PE=1 SV=1
LVRTPEVD_810	B5B0D4	0	>tr|B5B0D4|B5B0D4_BOVIN Major allergen beta-lactoglobulin OS=Bos taurus OX=9913 PE=1 SV=1
PTPEGDLE_817	B5B0D4	0	>tr|B5B0D4|B5B0D4_BOVIN Major allergen beta-lactoglobulin OS=Bos taurus OX=9913 PE=1 SV=1
LKPTPEG_818	B5B0D4	0	>tr|B5B0D4|B5B0D4_BOVIN Major allergen beta-lactoglobulin OS=Bos taurus OX=9913 PE=1 SV=1
ALNENKV_819	B5B0D4	0	>tr|B5B0D4|B5B0D4_BOVIN Major allergen beta-lactoglobulin OS=Bos taurus OX=9913 PE=1 SV=1
LVRTPEVDDEALE_820	B5B0D4	0	>tr|B5B0D4|B5B0D4_BOVIN Major allergen beta-lactoglobulin OS=Bos taurus OX=9913 PE=1 SV=1
DIQKVAGT_821	B5B0D4	0	>tr|B5B0D4|B5B0D4_BOVIN Major allergen beta-lactoglobulin OS=Bos taurus OX=9913 PE=1 SV=1
NSAEPEQSLV_822	B5B0D4	0	>tr|B5B0D4|B5B0D4_BOVIN Major allergen beta-lactoglobulin OS=Bos taurus OX=9913 PE=1 SV=1
LQKWENDE_826	B5B0D4	0	>tr|B5B0D4|B5B0D4_BOVIN Major allergen beta-lactoglobulin OS=Bos taurus OX=9913 PE=1 SV=1
VTQTMKGLDIQK_829	B5B0D4	0	>tr|B5B0D4|B5B0D4_BOVIN Major allergen beta-lactoglobulin OS=Bos taurus OX=9913 PE=1 SV=1
AELEQLKGQGK_849	P48616	VIM	>sp|P48616|VIME_BOVIN Vimentin OS=Bos taurus OX=9913 GN=VIM PE=1 SV=3
AENEEDEHSVNYKPPAQ_852	A0A452DJ82	ARHGDIA	>tr|A0A452DJ82|A0A452DJ82_BOVIN Rho GDP-dissociation inhibitor 1 OS=Bos taurus OX=9913 GN=ARHGDIA PE=3 SV=1
AENEEDEHSVNYKPPAQK_854	A0A452DJ82	ARHGDIA	>tr|A0A452DJ82|A0A452DJ82_BOVIN Rho GDP-dissociation inhibitor 1 OS=Bos taurus OX=9913 GN=ARHGDIA PE=3 SV=1
SDIPNPIGSEN_976	B5B3R8	CSN1S1	>tr|B5B3R8|B5B3R8_BOVIN Alpha-S1-casein OS=Bos taurus OX=9913 GN=CSN1S1 PE=2 SV=1
AQQKEPMIG_982	B5B3R8	CSN1S1	>tr|B5B3R8|B5B3R8_BOVIN Alpha-S1-casein OS=Bos taurus OX=9913 GN=CSN1S1 PE=2 SV=1
GSESTEDQAMEDIKQM_985	B5B3R8	CSN1S1	>tr|B5B3R8|B5B3R8_BOVIN Alpha-S1-casein OS=Bos taurus OX=9913 GN=CSN1S1 PE=2 SV=1
ESTEDQAMEDIKQME_986	B5B3R8	CSN1S1	>tr|B5B3R8|B5B3R8_BOVIN Alpha-S1-casein OS=Bos taurus OX=9913 GN=CSN1S1 PE=2 SV=1
LEIVPNSAEE_989	B5B3R8	CSN1S1	>tr|B5B3R8|B5B3R8_BOVIN Alpha-S1-casein OS=Bos taurus OX=9913 GN=CSN1S1 PE=2 SV=1
VNELSKDIGSESTEDQAMEDIKQM_991	B5B3R8	CSN1S1	>tr|B5B3R8|B5B3R8_BOVIN Alpha-S1-casein OS=Bos taurus OX=9913 GN=CSN1S1 PE=2 SV=1
VPQLEIVPNS_992	B5B3R8	CSN1S1	>tr|B5B3R8|B5B3R8_BOVIN Alpha-S1-casein OS=Bos taurus OX=9913 GN=CSN1S1 PE=2 SV=1
HAQQKEPMIGVNQ_996	B5B3R8	CSN1S1	>tr|B5B3R8|B5B3R8_BOVIN Alpha-S1-casein OS=Bos taurus OX=9913 GN=CSN1S1 PE=2 SV=1
SSSEEIVPNSVEQKH_997	B5B3R8	CSN1S1	>tr|B5B3R8|B5B3R8_BOVIN Alpha-S1-casein OS=Bos taurus OX=9913 GN=CSN1S1 PE=2 SV=1
ELSKDIGSESTEDQ_998	B5B3R8	CSN1S1	>tr|B5B3R8|B5B3R8_BOVIN Alpha-S1-casein OS=Bos taurus OX=9913 GN=CSN1S1 PE=2 SV=1
IGSESTEDQAMEDIKQMEAE_1001	B5B3R8	CSN1S1	>tr|B5B3R8|B5B3R8_BOVIN Alpha-S1-casein OS=Bos taurus OX=9913 GN=CSN1S1 PE=2 SV=1
SDIPNPIGSENSGKTTMP_1002	B5B3R8	CSN1S1	>tr|B5B3R8|B5B3R8_BOVIN Alpha-S1-casein OS=Bos taurus OX=9913 GN=CSN1S1 PE=2 SV=1
VPNSAEERLHSM_1003	B5B3R8	CSN1S1	>tr|B5B3R8|B5B3R8_BOVIN Alpha-S1-casein OS=Bos taurus OX=9913 GN=CSN1S1 PE=2 SV=1
KVNELSKDIGSESTE_1004	B5B3R8	CSN1S1	>tr|B5B3R8|B5B3R8_BOVIN Alpha-S1-casein OS=Bos taurus OX=9913 GN=CSN1S1 PE=2 SV=1
VNELSKDIGSES_1005	B5B3R8	CSN1S1	>tr|B5B3R8|B5B3R8_BOVIN Alpha-S1-casein OS=Bos taurus OX=9913 GN=CSN1S1 PE=2 SV=1
IGSENSGKTTMPL_1006	B5B3R8	CSN1S1	>tr|B5B3R8|B5B3R8_BOVIN Alpha-S1-casein OS=Bos taurus OX=9913 GN=CSN1S1 PE=2 SV=1
SDIPNPIGSENSGKTTMPL_1007	B5B3R8	CSN1S1	>tr|B5B3R8|B5B3R8_BOVIN Alpha-S1-casein OS=Bos taurus OX=9913 GN=CSN1S1 PE=2 SV=1
SKDIGSESTE_1009	B5B3R8	CSN1S1	>tr|B5B3R8|B5B3R8_BOVIN Alpha-S1-casein OS=Bos taurus OX=9913 GN=CSN1S1 PE=2 SV=1
SKDIGSESTEDQAMEDIKQME_1010	B5B3R8	CSN1S1	>tr|B5B3R8|B5B3R8_BOVIN Alpha-S1-casein OS=Bos taurus OX=9913 GN=CSN1S1 PE=2 SV=1
GLPQEVLNENL_1011	B5B3R8	CSN1S1	>tr|B5B3R8|B5B3R8_BOVIN Alpha-S1-casein OS=Bos taurus OX=9913 GN=CSN1S1 PE=2 SV=1
EIVPNSAEE_1012	B5B3R8	CSN1S1	>tr|B5B3R8|B5B3R8_BOVIN Alpha-S1-casein OS=Bos taurus OX=9913 GN=CSN1S1 PE=2 SV=1
ESISSSEEIVPNSVEQK_1014	B5B3R8	CSN1S1	>tr|B5B3R8|B5B3R8_BOVIN Alpha-S1-casein OS=Bos taurus OX=9913 GN=CSN1S1 PE=2 SV=1
DIPNPIGSENSGKTTMP_1016	B5B3R8	CSN1S1	>tr|B5B3R8|B5B3R8_BOVIN Alpha-S1-casein OS=Bos taurus OX=9913 GN=CSN1S1 PE=2 SV=1
AESISSSEEIVPNSVEQK_1017	B5B3R8	CSN1S1	>tr|B5B3R8|B5B3R8_BOVIN Alpha-S1-casein OS=Bos taurus OX=9913 GN=CSN1S1 PE=2 SV=1
EAESISSSEEIVPNSVEQK_1018	B5B3R8	CSN1S1	>tr|B5B3R8|B5B3R8_BOVIN Alpha-S1-casein OS=Bos taurus OX=9913 GN=CSN1S1 PE=2 SV=1
EDIKQMEAESISSSEEIVPN_1022	B5B3R8	CSN1S1	>tr|B5B3R8|B5B3R8_BOVIN Alpha-S1-casein OS=Bos taurus OX=9913 GN=CSN1S1 PE=2 SV=1
EDIKQMEA_1025	B5B3R8	CSN1S1	>tr|B5B3R8|B5B3R8_BOVIN Alpha-S1-casein OS=Bos taurus OX=9913 GN=CSN1S1 PE=2 SV=1
IVPNSAEERLHSM_1030	B5B3R8	CSN1S1	>tr|B5B3R8|B5B3R8_BOVIN Alpha-S1-casein OS=Bos taurus OX=9913 GN=CSN1S1 PE=2 SV=1
NPIGSENSGK_1031	B5B3R8	CSN1S1	>tr|B5B3R8|B5B3R8_BOVIN Alpha-S1-casein OS=Bos taurus OX=9913 GN=CSN1S1 PE=2 SV=1
VNELSKDIGSESTEDQAM_1032	B5B3R8	CSN1S1	>tr|B5B3R8|B5B3R8_BOVIN Alpha-S1-casein OS=Bos taurus OX=9913 GN=CSN1S1 PE=2 SV=1
DIKQMEAESISSS_1033	B5B3R8	CSN1S1	>tr|B5B3R8|B5B3R8_BOVIN Alpha-S1-casein OS=Bos taurus OX=9913 GN=CSN1S1 PE=2 SV=1
PNSAEERLH_1034	B5B3R8	CSN1S1	>tr|B5B3R8|B5B3R8_BOVIN Alpha-S1-casein OS=Bos taurus OX=9913 GN=CSN1S1 PE=2 SV=1
AESISSSEEIVPNSVEQ_1035	B5B3R8	CSN1S1	>tr|B5B3R8|B5B3R8_BOVIN Alpha-S1-casein OS=Bos taurus OX=9913 GN=CSN1S1 PE=2 SV=1
SSEEIVPNSVEQKH_1036	B5B3R8	CSN1S1	>tr|B5B3R8|B5B3R8_BOVIN Alpha-S1-casein OS=Bos taurus OX=9913 GN=CSN1S1 PE=2 SV=1
LSKDIGSESTEDQAM_1039	B5B3R8	CSN1S1	>tr|B5B3R8|B5B3R8_BOVIN Alpha-S1-casein OS=Bos taurus OX=9913 GN=CSN1S1 PE=2 SV=1
PNPIGSENSGKT_1040	B5B3R8	CSN1S1	>tr|B5B3R8|B5B3R8_BOVIN Alpha-S1-casein OS=Bos taurus OX=9913 GN=CSN1S1 PE=2 SV=1
VNELSKDIGSESTEDQAMEDIKQME_1041	B5B3R8	CSN1S1	>tr|B5B3R8|B5B3R8_BOVIN Alpha-S1-casein OS=Bos taurus OX=9913 GN=CSN1S1 PE=2 SV=1
VNELSKDIGSESTEDQA_1044	B5B3R8	CSN1S1	>tr|B5B3R8|B5B3R8_BOVIN Alpha-S1-casein OS=Bos taurus OX=9913 GN=CSN1S1 PE=2 SV=1
DIPNPIGSENSGKT_1045	B5B3R8	CSN1S1	>tr|B5B3R8|B5B3R8_BOVIN Alpha-S1-casein OS=Bos taurus OX=9913 GN=CSN1S1 PE=2 SV=1
ESISSSEEIVPNSVEQ_1046	B5B3R8	CSN1S1	>tr|B5B3R8|B5B3R8_BOVIN Alpha-S1-casein OS=Bos taurus OX=9913 GN=CSN1S1 PE=2 SV=1
IVPNSAEERLH_1047	B5B3R8	CSN1S1	>tr|B5B3R8|B5B3R8_BOVIN Alpha-S1-casein OS=Bos taurus OX=9913 GN=CSN1S1 PE=2 SV=1
PNSVEQKH_1048	B5B3R8	CSN1S1	>tr|B5B3R8|B5B3R8_BOVIN Alpha-S1-casein OS=Bos taurus OX=9913 GN=CSN1S1 PE=2 SV=1
EKVNELSK_1049	B5B3R8	CSN1S1	>tr|B5B3R8|B5B3R8_BOVIN Alpha-S1-casein OS=Bos taurus OX=9913 GN=CSN1S1 PE=2 SV=1
VNELSKDIGSESTEDQAMEDIKQ_1051	B5B3R8	CSN1S1	>tr|B5B3R8|B5B3R8_BOVIN Alpha-S1-casein OS=Bos taurus OX=9913 GN=CSN1S1 PE=2 SV=1
ELSKDIGSESTEDQAM_1052	B5B3R8	CSN1S1	>tr|B5B3R8|B5B3R8_BOVIN Alpha-S1-casein OS=Bos taurus OX=9913 GN=CSN1S1 PE=2 SV=1
HQGLPQEVLNENL_1053	B5B3R8	CSN1S1	>tr|B5B3R8|B5B3R8_BOVIN Alpha-S1-casein OS=Bos taurus OX=9913 GN=CSN1S1 PE=2 SV=1
SFSDIPNPIGSENSGK_1055	B5B3R8	CSN1S1	>tr|B5B3R8|B5B3R8_BOVIN Alpha-S1-casein OS=Bos taurus OX=9913 GN=CSN1S1 PE=2 SV=1
APSFSDIPNPIGSENSG_1057	B5B3R8	CSN1S1	>tr|B5B3R8|B5B3R8_BOVIN Alpha-S1-casein OS=Bos taurus OX=9913 GN=CSN1S1 PE=2 SV=1
KDIGSESTE_1059	B5B3R8	CSN1S1	>tr|B5B3R8|B5B3R8_BOVIN Alpha-S1-casein OS=Bos taurus OX=9913 GN=CSN1S1 PE=2 SV=1
NAVPITPTLNREQLSTS_1139	P02663	CSN1S2	>sp|P02663|CASA2_BOVIN Alpha-S2-casein OS=Bos taurus OX=9913 GN=CSN1S2 PE=1 SV=2
ESAEVATEEVK_1144	P02663	CSN1S2	>sp|P02663|CASA2_BOVIN Alpha-S2-casein OS=Bos taurus OX=9913 GN=CSN1S2 PE=1 SV=2
TPTLNREQ_1148	P02663	CSN1S2	>sp|P02663|CASA2_BOVIN Alpha-S2-casein OS=Bos taurus OX=9913 GN=CSN1S2 PE=1 SV=2
VATEEVKIT_1152	P02663	CSN1S2	>sp|P02663|CASA2_BOVIN Alpha-S2-casein OS=Bos taurus OX=9913 GN=CSN1S2 PE=1 SV=2
LSTSEENSK_1160	P02663	CSN1S2	>sp|P02663|CASA2_BOVIN Alpha-S2-casein OS=Bos taurus OX=9913 GN=CSN1S2 PE=1 SV=2
LNREQLSTSEENSK_1161	P02663	CSN1S2	>sp|P02663|CASA2_BOVIN Alpha-S2-casein OS=Bos taurus OX=9913 GN=CSN1S2 PE=1 SV=2
PITPTLNREQ_1162	P02663	CSN1S2	>sp|P02663|CASA2_BOVIN Alpha-S2-casein OS=Bos taurus OX=9913 GN=CSN1S2 PE=1 SV=2
NTMEHVSSSEESII_1163	P02663	CSN1S2	>sp|P02663|CASA2_BOVIN Alpha-S2-casein OS=Bos taurus OX=9913 GN=CSN1S2 PE=1 SV=2
EEVKITVDDK_1164	P02663	CSN1S2	>sp|P02663|CASA2_BOVIN Alpha-S2-casein OS=Bos taurus OX=9913 GN=CSN1S2 PE=1 SV=2
SIGSSSEESAEVATEEVKIT_1166	P02663	CSN1S2	>sp|P02663|CASA2_BOVIN Alpha-S2-casein OS=Bos taurus OX=9913 GN=CSN1S2 PE=1 SV=2
EESAEVATEEVKIT_1168	P02663	CSN1S2	>sp|P02663|CASA2_BOVIN Alpha-S2-casein OS=Bos taurus OX=9913 GN=CSN1S2 PE=1 SV=2
NTMEHVSSSEESI_1169	P02663	CSN1S2	>sp|P02663|CASA2_BOVIN Alpha-S2-casein OS=Bos taurus OX=9913 GN=CSN1S2 PE=1 SV=2
KNTMEHVSSSEESII_1171	P02663	CSN1S2	>sp|P02663|CASA2_BOVIN Alpha-S2-casein OS=Bos taurus OX=9913 GN=CSN1S2 PE=1 SV=2
EEVKITVDDKH_1172	P02663	CSN1S2	>sp|P02663|CASA2_BOVIN Alpha-S2-casein OS=Bos taurus OX=9913 GN=CSN1S2 PE=1 SV=2
VDMESTEVFTKK_1173	P02663	CSN1S2	>sp|P02663|CASA2_BOVIN Alpha-S2-casein OS=Bos taurus OX=9913 GN=CSN1S2 PE=1 SV=2
TVDMESTEVFTK_1174	P02663	CSN1S2	>sp|P02663|CASA2_BOVIN Alpha-S2-casein OS=Bos taurus OX=9913 GN=CSN1S2 PE=1 SV=2
AVPITPTLNRE_1175	P02663	CSN1S2	>sp|P02663|CASA2_BOVIN Alpha-S2-casein OS=Bos taurus OX=9913 GN=CSN1S2 PE=1 SV=2
EHVSSSEES_1176	P02663	CSN1S2	>sp|P02663|CASA2_BOVIN Alpha-S2-casein OS=Bos taurus OX=9913 GN=CSN1S2 PE=1 SV=2
AMKPWIQPKT_1179	P02663	CSN1S2	>sp|P02663|CASA2_BOVIN Alpha-S2-casein OS=Bos taurus OX=9913 GN=CSN1S2 PE=1 SV=2
NREQLSTSEENSK_1180	P02663	CSN1S2	>sp|P02663|CASA2_BOVIN Alpha-S2-casein OS=Bos taurus OX=9913 GN=CSN1S2 PE=1 SV=2
LNREQLSTSEENSKK_1183	P02663	CSN1S2	>sp|P02663|CASA2_BOVIN Alpha-S2-casein OS=Bos taurus OX=9913 GN=CSN1S2 PE=1 SV=2
EQLSTSEENSKKTV_1184	P02663	CSN1S2	>sp|P02663|CASA2_BOVIN Alpha-S2-casein OS=Bos taurus OX=9913 GN=CSN1S2 PE=1 SV=2
EVATEEVKIT_1186	P02663	CSN1S2	>sp|P02663|CASA2_BOVIN Alpha-S2-casein OS=Bos taurus OX=9913 GN=CSN1S2 PE=1 SV=2
KLTEEEKNRLN_1187	P02663	CSN1S2	>sp|P02663|CASA2_BOVIN Alpha-S2-casein OS=Bos taurus OX=9913 GN=CSN1S2 PE=1 SV=2
STSEENSKKTVDMESTEV_1188	P02663	CSN1S2	>sp|P02663|CASA2_BOVIN Alpha-S2-casein OS=Bos taurus OX=9913 GN=CSN1S2 PE=1 SV=2
LSTSEENSKKT_1191	P02663	CSN1S2	>sp|P02663|CASA2_BOVIN Alpha-S2-casein OS=Bos taurus OX=9913 GN=CSN1S2 PE=1 SV=2
NTMEHVSSSEESIISQ_1197	P02663	CSN1S2	>sp|P02663|CASA2_BOVIN Alpha-S2-casein OS=Bos taurus OX=9913 GN=CSN1S2 PE=1 SV=2
YQKFPQYLQ_1198	P02663	CSN1S2	>sp|P02663|CASA2_BOVIN Alpha-S2-casein OS=Bos taurus OX=9913 GN=CSN1S2 PE=1 SV=2
GGPEEEAEKPVKT_1230	A0A452DIL1	PCNP	>tr|A0A452DIL1|A0A452DIL1_BOVIN PEST proteolytic signal-containing nuclear protein OS=Bos taurus OX=9913 GN=PCNP PE=4 SV=1
SGGTTMYPGIADR_1245	P60712	ACTB	>sp|P60712|ACTB_BOVIN Actin, cytoplasmic 1 OS=Bos taurus OX=9913 GN=ACTB PE=1 SV=1
TEAPLNPKANREK_1249	P60712	ACTB	>sp|P60712|ACTB_BOVIN Actin, cytoplasmic 1 OS=Bos taurus OX=9913 GN=ACTB PE=1 SV=1
ESTGAQVQVAGDMLPNSTER_1257	Q5E9A3	PCBP1	>sp|Q5E9A3|PCBP1_BOVIN Poly(rC)-binding protein 1 OS=Bos taurus OX=9913 GN=PCBP1 PE=2 SV=1
GLGPGGQPIDANHLN_1260	A0A3Q1MIF1	HNRNPM	>tr|A0A3Q1MIF1|A0A3Q1MIF1_BOVIN Heteroous nuclear ribonucleoprotein M OS=Bos taurus OX=9913 GN=HNRNPM PE=1 SV=1
SPPEINT_1312	P02668	CSN3	>sp|P02668|CASK_BOVIN Kappa-casein OS=Bos taurus OX=9913 GN=CSN3 PE=1 SV=1
TIASGEPTSTPTTEAVESTVAT_1320	P02668	CSN3	>sp|P02668|CASK_BOVIN Kappa-casein OS=Bos taurus OX=9913 GN=CSN3 PE=1 SV=1
NQDKTEIPTINTI_1322	P02668	CSN3	>sp|P02668|CASK_BOVIN Kappa-casein OS=Bos taurus OX=9913 GN=CSN3 PE=1 SV=1
GEPTSTPTTEAVESTVAT_1324	P02668	CSN3	>sp|P02668|CASK_BOVIN Kappa-casein OS=Bos taurus OX=9913 GN=CSN3 PE=1 SV=1
EDSPEVIESPPEINTV_1326	P02668	CSN3	>sp|P02668|CASK_BOVIN Kappa-casein OS=Bos taurus OX=9913 GN=CSN3 PE=1 SV=1
PKKNQDKTEIPT_1327	P02668	CSN3	>sp|P02668|CASK_BOVIN Kappa-casein OS=Bos taurus OX=9913 GN=CSN3 PE=1 SV=1
PPKKNQDK_1329	P02668	CSN3	>sp|P02668|CASK_BOVIN Kappa-casein OS=Bos taurus OX=9913 GN=CSN3 PE=1 SV=1
INTIASGEPTSTPTTEAV_1332	P02668	CSN3	>sp|P02668|CASK_BOVIN Kappa-casein OS=Bos taurus OX=9913 GN=CSN3 PE=1 SV=1
INTIASGEPTSTPTTEAVES_1333	P02668	CSN3	>sp|P02668|CASK_BOVIN Kappa-casein OS=Bos taurus OX=9913 GN=CSN3 PE=1 SV=1
EVIESPPEINTV_1334	P02668	CSN3	>sp|P02668|CASK_BOVIN Kappa-casein OS=Bos taurus OX=9913 GN=CSN3 PE=1 SV=1
STVATLEDSPEVIESPPEINT_1335	P02668	CSN3	>sp|P02668|CASK_BOVIN Kappa-casein OS=Bos taurus OX=9913 GN=CSN3 PE=1 SV=1
ATLEDSPEVIESPPEINTVQ_1337	P02668	CSN3	>sp|P02668|CASK_BOVIN Kappa-casein OS=Bos taurus OX=9913 GN=CSN3 PE=1 SV=1
LEDSPEVIESPPEIN_1338	P02668	CSN3	>sp|P02668|CASK_BOVIN Kappa-casein OS=Bos taurus OX=9913 GN=CSN3 PE=1 SV=1
MAIPPKKNQDKTE_1339	P02668	CSN3	>sp|P02668|CASK_BOVIN Kappa-casein OS=Bos taurus OX=9913 GN=CSN3 PE=1 SV=1
LEDSPEVIESPPEINTV_1340	P02668	CSN3	>sp|P02668|CASK_BOVIN Kappa-casein OS=Bos taurus OX=9913 GN=CSN3 PE=1 SV=1
LSRYPSYG_1341	P02668	CSN3	>sp|P02668|CASK_BOVIN Kappa-casein OS=Bos taurus OX=9913 GN=CSN3 PE=1 SV=1
NTIASGEPTSTPTTEAVESTV_1342	P02668	CSN3	>sp|P02668|CASK_BOVIN Kappa-casein OS=Bos taurus OX=9913 GN=CSN3 PE=1 SV=1
NQDKTEIPTINTIASGEPTSTPTTEAVEST_1343	P02668	CSN3	>sp|P02668|CASK_BOVIN Kappa-casein OS=Bos taurus OX=9913 GN=CSN3 PE=1 SV=1
TLEDSPEVIESPPEINTV_1345	P02668	CSN3	>sp|P02668|CASK_BOVIN Kappa-casein OS=Bos taurus OX=9913 GN=CSN3 PE=1 SV=1
DKTEIPTINTIASGEPTSTPT_1346	P02668	CSN3	>sp|P02668|CASK_BOVIN Kappa-casein OS=Bos taurus OX=9913 GN=CSN3 PE=1 SV=1
INTIASGEPTSTPTTEAVESTV_1347	P02668	CSN3	>sp|P02668|CASK_BOVIN Kappa-casein OS=Bos taurus OX=9913 GN=CSN3 PE=1 SV=1
RVPTPNVSV_1361	A0A3Q1M8J9	GAPDH	>tr|A0A3Q1M8J9|A0A3Q1M8J9_BOVIN Glyceraldehyde-3-phosphate dehydrogenase OS=Bos taurus OX=9913 GN=GAPDH PE=1 SV=1
TTVHAITATQK_1362	A0A3Q1M8J9	GAPDH	>tr|A0A3Q1M8J9|A0A3Q1M8J9_BOVIN Glyceraldehyde-3-phosphate dehydrogenase OS=Bos taurus OX=9913 GN=GAPDH PE=1 SV=1
AITATQKTVDGPSGK_1363	A0A3Q1M8J9	GAPDH	>tr|A0A3Q1M8J9|A0A3Q1M8J9_BOVIN Glyceraldehyde-3-phosphate dehydrogenase OS=Bos taurus OX=9913 GN=GAPDH PE=1 SV=1
GAAQNIIPASTGAAKAVGK_1364	A0A3Q1M8J9	GAPDH	>tr|A0A3Q1M8J9|A0A3Q1M8J9_BOVIN Glyceraldehyde-3-phosphate dehydrogenase OS=Bos taurus OX=9913 GN=GAPDH PE=1 SV=1
QGGTSVVIANGTHPK_1379	Q2KJH7	ALDH18A1	>tr|Q2KJH7|Q2KJH7_BOVIN Delta-1-pyrroline-5-carboxylate synthase OS=Bos taurus OX=9913 GN=ALDH18A1 PE=2 SV=1
AQALTDQQQFGK_1392	Q08E34	TOMM70	>tr|Q08E34|Q08E34_BOVIN Translocase of outer mitochondrial membrane 70 OS=Bos taurus OX=9913 GN=TOMM70 PE=2 SV=1
SLGDGPPGGRPR_1396	F1MM57	MYH14	>tr|F1MM57|F1MM57_BOVIN Myosin heavy chain 14 OS=Bos taurus OX=9913 GN=MYH14 PE=1 SV=3
TIASGEPTSTPITEAVEST_1403	E7E1P7	CSN3	>tr|E7E1P7|E7E1P7_BOVIN Kappa-casein (Fragment) OS=Bos taurus OX=9913 GN=CSN3 PE=3 SV=1
ASPEVIESPPEINTV_1421	A0A140T8A9	CSN3	>tr|A0A140T8A9|A0A140T8A9_BOVIN Kappa-casein OS=Bos taurus OX=9913 GN=CSN3 PE=3 SV=1
GEPTSTPTIEA_1422	A0A140T8A9	CSN3	>tr|A0A140T8A9|A0A140T8A9_BOVIN Kappa-casein OS=Bos taurus OX=9913 GN=CSN3 PE=3 SV=1
ATLEASPEVIESPPEIN_1423	A0A140T8A9	CSN3	>tr|A0A140T8A9|A0A140T8A9_BOVIN Kappa-casein OS=Bos taurus OX=9913 GN=CSN3 PE=3 SV=1
TIASGEPTSTPTIEAVESTV_1424	A0A140T8A9	CSN3	>tr|A0A140T8A9|A0A140T8A9_BOVIN Kappa-casein OS=Bos taurus OX=9913 GN=CSN3 PE=3 SV=1
EASPEVIESPPEINTVQVT_1425	A0A140T8A9	CSN3	>tr|A0A140T8A9|A0A140T8A9_BOVIN Kappa-casein OS=Bos taurus OX=9913 GN=CSN3 PE=3 SV=1
ATLEASPEVIESPPEINTV_1426	A0A140T8A9	CSN3	>tr|A0A140T8A9|A0A140T8A9_BOVIN Kappa-casein OS=Bos taurus OX=9913 GN=CSN3 PE=3 SV=1
LEASPEVIE_1427	A0A140T8A9	CSN3	>tr|A0A140T8A9|A0A140T8A9_BOVIN Kappa-casein OS=Bos taurus OX=9913 GN=CSN3 PE=3 SV=1
EASPEVIESPPEINTVQVTST_1432	A0A140T8A9	CSN3	>tr|A0A140T8A9|A0A140T8A9_BOVIN Kappa-casein OS=Bos taurus OX=9913 GN=CSN3 PE=3 SV=1
ASREEMVLENSPV_1440	G3MZR0	CC2D2A	>tr|G3MZR0|G3MZR0_BOVIN Coiled-coil and C2 domain containing 2A OS=Bos taurus OX=9913 GN=CC2D2A PE=4 SV=2
DASTTEGKLM_1503	A0A6F8Z1X1	GlyCam1	>tr|A0A6F8Z1X1|A0A6F8Z1X1_BOVIN Glycosylation-dependent cell adhesion molecule 1 OS=Bos taurus OX=9913 GN=GlyCam1 PE=2 SV=1
RQPQSQNPKLPLS_1519	A0A6F8Z1X1	GlyCam1	>tr|A0A6F8Z1X1|A0A6F8Z1X1_BOVIN Glycosylation-dependent cell adhesion molecule 1 OS=Bos taurus OX=9913 GN=GlyCam1 PE=2 SV=1
EDLSKEPSISR_1521	A0A6F8Z1X1	GlyCam1	>tr|A0A6F8Z1X1|A0A6F8Z1X1_BOVIN Glycosylation-dependent cell adhesion molecule 1 OS=Bos taurus OX=9913 GN=GlyCam1 PE=2 SV=1
SSRQPQSQNPKLP_1523	A0A6F8Z1X1	GlyCam1	>tr|A0A6F8Z1X1|A0A6F8Z1X1_BOVIN Glycosylation-dependent cell adhesion molecule 1 OS=Bos taurus OX=9913 GN=GlyCam1 PE=2 SV=1
IRNLQISNEDLS_1524	A0A6F8Z1X1	GlyCam1	>tr|A0A6F8Z1X1|A0A6F8Z1X1_BOVIN Glycosylation-dependent cell adhesion molecule 1 OS=Bos taurus OX=9913 GN=GlyCam1 PE=2 SV=1
TPSDASTTEGKL_1525	A0A6F8Z1X1	GlyCam1	>tr|A0A6F8Z1X1|A0A6F8Z1X1_BOVIN Glycosylation-dependent cell adhesion molecule 1 OS=Bos taurus OX=9913 GN=GlyCam1 PE=2 SV=1
ILNKPEDETHLEAQPTDASA_1529	A0A6F8Z1X1	GlyCam1	>tr|A0A6F8Z1X1|A0A6F8Z1X1_BOVIN Glycosylation-dependent cell adhesion molecule 1 OS=Bos taurus OX=9913 GN=GlyCam1 PE=2 SV=1
EETTEHTPSDASTTEGKLM_1531	A0A6F8Z1X1	GlyCam1	>tr|A0A6F8Z1X1|A0A6F8Z1X1_BOVIN Glycosylation-dependent cell adhesion molecule 1 OS=Bos taurus OX=9913 GN=GlyCam1 PE=2 SV=1
LMELGHKIM_1532	A0A6F8Z1X1	GlyCam1	>tr|A0A6F8Z1X1|A0A6F8Z1X1_BOVIN Glycosylation-dependent cell adhesion molecule 1 OS=Bos taurus OX=9913 GN=GlyCam1 PE=2 SV=1
NLENTVKETI_1534	A0A6F8Z1X1	GlyCam1	>tr|A0A6F8Z1X1|A0A6F8Z1X1_BOVIN Glycosylation-dependent cell adhesion molecule 1 OS=Bos taurus OX=9913 GN=GlyCam1 PE=2 SV=1
EETTEHTPSDASTTEGKLME_1535	A0A6F8Z1X1	GlyCam1	>tr|A0A6F8Z1X1|A0A6F8Z1X1_BOVIN Glycosylation-dependent cell adhesion molecule 1 OS=Bos taurus OX=9913 GN=GlyCam1 PE=2 SV=1
KPEDETHLEAQPTDASAQ_1536	A0A6F8Z1X1	GlyCam1	>tr|A0A6F8Z1X1|A0A6F8Z1X1_BOVIN Glycosylation-dependent cell adhesion molecule 1 OS=Bos taurus OX=9913 GN=GlyCam1 PE=2 SV=1
NEDLSKEPSISRE_1537	A0A6F8Z1X1	GlyCam1	>tr|A0A6F8Z1X1|A0A6F8Z1X1_BOVIN Glycosylation-dependent cell adhesion molecule 1 OS=Bos taurus OX=9913 GN=GlyCam1 PE=2 SV=1
DLSKEPSISRED_1538	A0A6F8Z1X1	GlyCam1	>tr|A0A6F8Z1X1|A0A6F8Z1X1_BOVIN Glycosylation-dependent cell adhesion molecule 1 OS=Bos taurus OX=9913 GN=GlyCam1 PE=2 SV=1
NLENTVKET_1539	A0A6F8Z1X1	GlyCam1	>tr|A0A6F8Z1X1|A0A6F8Z1X1_BOVIN Glycosylation-dependent cell adhesion molecule 1 OS=Bos taurus OX=9913 GN=GlyCam1 PE=2 SV=1
ENTVKETIK_1541	A0A6F8Z1X1	GlyCam1	>tr|A0A6F8Z1X1|A0A6F8Z1X1_BOVIN Glycosylation-dependent cell adhesion molecule 1 OS=Bos taurus OX=9913 GN=GlyCam1 PE=2 SV=1
DLSKEPSISR_1542	A0A6F8Z1X1	GlyCam1	>tr|A0A6F8Z1X1|A0A6F8Z1X1_BOVIN Glycosylation-dependent cell adhesion molecule 1 OS=Bos taurus OX=9913 GN=GlyCam1 PE=2 SV=1
SNEDLSKEPSISRE_1545	A0A6F8Z1X1	GlyCam1	>tr|A0A6F8Z1X1|A0A6F8Z1X1_BOVIN Glycosylation-dependent cell adhesion molecule 1 OS=Bos taurus OX=9913 GN=GlyCam1 PE=2 SV=1
GSEETTEHTPSDASTTEGKLM_1546	A0A6F8Z1X1	GlyCam1	>tr|A0A6F8Z1X1|A0A6F8Z1X1_BOVIN Glycosylation-dependent cell adhesion molecule 1 OS=Bos taurus OX=9913 GN=GlyCam1 PE=2 SV=1
EDSPEVIEGPPEINTVQ_1574	E7E1P8	CSN3	>tr|E7E1P8|E7E1P8_BOVIN Kappa-casein (Fragment) OS=Bos taurus OX=9913 GN=CSN3 PE=3 SV=1
ATSPQKSPSVPKSPTPK_1577	A0A3Q1LMM6	PARVA	>tr|A0A3Q1LMM6|A0A3Q1LMM6_BOVIN Parvin alpha OS=Bos taurus OX=9913 GN=PARVA PE=3 SV=1
KSEMEVQDAELK_1580	Q3ZBH5	PA2G4	>tr|Q3ZBH5|Q3ZBH5_BOVIN Proliferation-associated 2G4 OS=Bos taurus OX=9913 GN=PA2G4 PE=1 SV=1
DPDTAHPHL_1585	F1MZQ4	BTN1A1	>tr|F1MZQ4|F1MZQ4_BOVIN Butyrophilin subfamily 1 member A1 OS=Bos taurus OX=9913 GN=BTN1A1 PE=3 SV=3
THRGEEFPSMSES_1586	F1MZQ4	BTN1A1	>tr|F1MZQ4|F1MZQ4_BOVIN Butyrophilin subfamily 1 member A1 OS=Bos taurus OX=9913 GN=BTN1A1 PE=3 SV=3
HRGEEFPSMSES_1587	F1MZQ4	BTN1A1	>tr|F1MZQ4|F1MZQ4_BOVIN Butyrophilin subfamily 1 member A1 OS=Bos taurus OX=9913 GN=BTN1A1 PE=3 SV=3
GGTSDVEVNEKKD_1614	F1MUZ9	HSPD1	>tr|F1MUZ9|F1MUZ9_BOVIN 60 kDa heat shock protein, mitochondrial OS=Bos taurus OX=9913 GN=HSPD1 PE=1 SV=1
LVQDVANNTNEEAGDGTTTATV_1615	F1MUZ9	HSPD1	>tr|F1MUZ9|F1MUZ9_BOVIN 60 kDa heat shock protein, mitochondrial OS=Bos taurus OX=9913 GN=HSPD1 PE=1 SV=1
TLTDVEN_1678	P02666	CSN2	>sp|P02666|CASB_BOVIN Beta-casein OS=Bos taurus OX=9913 GN=CSN2 PE=1 SV=2
TLTDVENL_1705	P02666	CSN2	>sp|P02666|CASB_BOVIN Beta-casein OS=Bos taurus OX=9913 GN=CSN2 PE=1 SV=2
PYPQRDMPI_1707	P02666	CSN2	>sp|P02666|CASB_BOVIN Beta-casein OS=Bos taurus OX=9913 GN=CSN2 PE=1 SV=2
SLPQNIPPLT_1708	P02666	CSN2	>sp|P02666|CASB_BOVIN Beta-casein OS=Bos taurus OX=9913 GN=CSN2 PE=1 SV=2
PYPQRDMPIQA_1709	P02666	CSN2	>sp|P02666|CASB_BOVIN Beta-casein OS=Bos taurus OX=9913 GN=CSN2 PE=1 SV=2
SSSEESITRINKK_1710	P02666	CSN2	>sp|P02666|CASB_BOVIN Beta-casein OS=Bos taurus OX=9913 GN=CSN2 PE=1 SV=2
QPEVMGVSKV_1712	P02666	CSN2	>sp|P02666|CASB_BOVIN Beta-casein OS=Bos taurus OX=9913 GN=CSN2 PE=1 SV=2
SEESITRINK_1713	P02666	CSN2	>sp|P02666|CASB_BOVIN Beta-casein OS=Bos taurus OX=9913 GN=CSN2 PE=1 SV=2
LNVPGEIVES_1714	P02666	CSN2	>sp|P02666|CASB_BOVIN Beta-casein OS=Bos taurus OX=9913 GN=CSN2 PE=1 SV=2
PPFLQPEVMG_1715	P02666	CSN2	>sp|P02666|CASB_BOVIN Beta-casein OS=Bos taurus OX=9913 GN=CSN2 PE=1 SV=2
PQRDMPIQA_1716	P02666	CSN2	>sp|P02666|CASB_BOVIN Beta-casein OS=Bos taurus OX=9913 GN=CSN2 PE=1 SV=2
SLSSSEESITRINK_1717	P02666	CSN2	>sp|P02666|CASB_BOVIN Beta-casein OS=Bos taurus OX=9913 GN=CSN2 PE=1 SV=2
RELEELNVPGEIVES_1718	P02666	CSN2	>sp|P02666|CASB_BOVIN Beta-casein OS=Bos taurus OX=9913 GN=CSN2 PE=1 SV=2
MPFPKYPVEP_1720	P02666	CSN2	>sp|P02666|CASB_BOVIN Beta-casein OS=Bos taurus OX=9913 GN=CSN2 PE=1 SV=2
SEEQQQTEDELQDK_1721	P02666	CSN2	>sp|P02666|CASB_BOVIN Beta-casein OS=Bos taurus OX=9913 GN=CSN2 PE=1 SV=2
PGPIPNSLPQ_1723	P02666	CSN2	>sp|P02666|CASB_BOVIN Beta-casein OS=Bos taurus OX=9913 GN=CSN2 PE=1 SV=2
QPHQPLPPTVMFPPQ_1724	P02666	CSN2	>sp|P02666|CASB_BOVIN Beta-casein OS=Bos taurus OX=9913 GN=CSN2 PE=1 SV=2
DVENLHLPLP_1725	P02666	CSN2	>sp|P02666|CASB_BOVIN Beta-casein OS=Bos taurus OX=9913 GN=CSN2 PE=1 SV=2
MHQPHQPLPPTVMFPPQS_1726	P02666	CSN2	>sp|P02666|CASB_BOVIN Beta-casein OS=Bos taurus OX=9913 GN=CSN2 PE=1 SV=2
PPFLQPEVMGVS_1727	P02666	CSN2	>sp|P02666|CASB_BOVIN Beta-casein OS=Bos taurus OX=9913 GN=CSN2 PE=1 SV=2
VPYPQRDMPIQ_1729	P02666	CSN2	>sp|P02666|CASB_BOVIN Beta-casein OS=Bos taurus OX=9913 GN=CSN2 PE=1 SV=2
IEKFQSEEQQQTE_1730	P02666	CSN2	>sp|P02666|CASB_BOVIN Beta-casein OS=Bos taurus OX=9913 GN=CSN2 PE=1 SV=2
HQPLPPTVM_1732	P02666	CSN2	>sp|P02666|CASB_BOVIN Beta-casein OS=Bos taurus OX=9913 GN=CSN2 PE=1 SV=2
YPQRDMPIQ_1735	P02666	CSN2	>sp|P02666|CASB_BOVIN Beta-casein OS=Bos taurus OX=9913 GN=CSN2 PE=1 SV=2
YPQRDMPIQA_1737	P02666	CSN2	>sp|P02666|CASB_BOVIN Beta-casein OS=Bos taurus OX=9913 GN=CSN2 PE=1 SV=2
KIEKFQSEEQQQTE_1740	P02666	CSN2	>sp|P02666|CASB_BOVIN Beta-casein OS=Bos taurus OX=9913 GN=CSN2 PE=1 SV=2
SKVLPVPQK_1745	P02666	CSN2	>sp|P02666|CASB_BOVIN Beta-casein OS=Bos taurus OX=9913 GN=CSN2 PE=1 SV=2
PQNIPPLTQTP_1746	P02666	CSN2	>sp|P02666|CASB_BOVIN Beta-casein OS=Bos taurus OX=9913 GN=CSN2 PE=1 SV=2
VPPFLQPEVMG_1747	P02666	CSN2	>sp|P02666|CASB_BOVIN Beta-casein OS=Bos taurus OX=9913 GN=CSN2 PE=1 SV=2
TMDKSELVQKAK_1774	A0A140T894	YWHAB	>tr|A0A140T894|A0A140T894_BOVIN 14-3-3 protein beta/alpha OS=Bos taurus OX=9913 GN=YWHAB PE=3 SV=1
PADPGRPTG_1782	A6QNW3	PIGR	>tr|A6QNW3|A6QNW3_BOVIN PIGR protein OS=Bos taurus OX=9913 GN=PIGR PE=2 SV=1
SVKDAAGGPGAPADPGRPTG_1783	A6QNW3	PIGR	>tr|A6QNW3|A6QNW3_BOVIN PIGR protein OS=Bos taurus OX=9913 GN=PIGR PE=2 SV=1
DALNQATSQVESKQNTELA_1786	A0A3Q1LHT7	RRBP1	>tr|A0A3Q1LHT7|A0A3Q1LHT7_BOVIN Ribosome binding protein 1 OS=Bos taurus OX=9913 GN=RRBP1 PE=1 SV=1
TEDVEPKETEEGDTEPEE_1789	A6QQ20	TGOLN2	>tr|A6QQ20|A6QQ20_BOVIN TGOLN2 protein (Fragment) OS=Bos taurus OX=9913 GN=TGOLN2 PE=2 SV=1
DIPNPIGSENSEKTTMPL_1806	A0A3Q1MJE5	CSN1S1	>tr|A0A3Q1MJE5|A0A3Q1MJE5_BOVIN Alpha-S1-casein OS=Bos taurus OX=9913 GN=CSN1S1 PE=1 SV=1
TDAPSFSDIPNPIGSENSE_1810	A0A3Q1MJE5	CSN1S1	>tr|A0A3Q1MJE5|A0A3Q1MJE5_BOVIN Alpha-S1-casein OS=Bos taurus OX=9913 GN=CSN1S1 PE=1 SV=1
PIGSENSEK_1811	A0A3Q1MJE5	CSN1S1	>tr|A0A3Q1MJE5|A0A3Q1MJE5_BOVIN Alpha-S1-casein OS=Bos taurus OX=9913 GN=CSN1S1 PE=1 SV=1
SDIPNPIGSENSEKTTMPL_1814	A0A3Q1MJE5	CSN1S1	>tr|A0A3Q1MJE5|A0A3Q1MJE5_BOVIN Alpha-S1-casein OS=Bos taurus OX=9913 GN=CSN1S1 PE=1 SV=1
SDIPNPIGSENSEKT_1815	A0A3Q1MJE5	CSN1S1	>tr|A0A3Q1MJE5|A0A3Q1MJE5_BOVIN Alpha-S1-casein OS=Bos taurus OX=9913 GN=CSN1S1 PE=1 SV=1
DAPSFSDIPNPIGSENSEK_1816	A0A3Q1MJE5	CSN1S1	>tr|A0A3Q1MJE5|A0A3Q1MJE5_BOVIN Alpha-S1-casein OS=Bos taurus OX=9913 GN=CSN1S1 PE=1 SV=1
DIPNPIGSENSEKTTMP_1817	A0A3Q1MJE5	CSN1S1	>tr|A0A3Q1MJE5|A0A3Q1MJE5_BOVIN Alpha-S1-casein OS=Bos taurus OX=9913 GN=CSN1S1 PE=1 SV=1
SDIPNPIGSENSEKTTMP_1818	A0A3Q1MJE5	CSN1S1	>tr|A0A3Q1MJE5|A0A3Q1MJE5_BOVIN Alpha-S1-casein OS=Bos taurus OX=9913 GN=CSN1S1 PE=1 SV=1
HSNLIESQENSK_1857	A0A0M3T9B6	OPN	>tr|A0A0M3T9B6|A0A0M3T9B6_BOVIN Osteopontin OS=Bos taurus OX=9913 GN=OPN PE=2 SV=1
PVKPTSSGSSEEK_1858	A0A0M3T9B6	OPN	>tr|A0A0M3T9B6|A0A0M3T9B6_BOVIN Osteopontin OS=Bos taurus OX=9913 GN=OPN PE=2 SV=1
KTSQLTDH_1859	A0A0M3T9B6	OPN	>tr|A0A0M3T9B6|A0A0M3T9B6_BOVIN Osteopontin OS=Bos taurus OX=9913 GN=OPN PE=2 SV=1
DATEEDFTSH_1860	A0A0M3T9B6	OPN	>tr|A0A0M3T9B6|A0A0M3T9B6_BOVIN Osteopontin OS=Bos taurus OX=9913 GN=OPN PE=2 SV=1
DHKSEEDK_1864	A0A0M3T9B6	OPN	>tr|A0A0M3T9B6|A0A0M3T9B6_BOVIN Osteopontin OS=Bos taurus OX=9913 GN=OPN PE=2 SV=1
KTSQLTDHSKETNSSELS_1865	A0A0M3T9B6	OPN	>tr|A0A0M3T9B6|A0A0M3T9B6_BOVIN Osteopontin OS=Bos taurus OX=9913 GN=OPN PE=2 SV=1
WLKPDPSQKQT_1866	A0A0M3T9B6	OPN	>tr|A0A0M3T9B6|A0A0M3T9B6_BOVIN Osteopontin OS=Bos taurus OX=9913 GN=OPN PE=2 SV=1
IESEEMHDAPKKT_1869	A0A0M3T9B6	OPN	>tr|A0A0M3T9B6|A0A0M3T9B6_BOVIN Osteopontin OS=Bos taurus OX=9913 GN=OPN PE=2 SV=1
ESEEMHDAPKKT_1870	A0A0M3T9B6	OPN	>tr|A0A0M3T9B6|A0A0M3T9B6_BOVIN Osteopontin OS=Bos taurus OX=9913 GN=OPN PE=2 SV=1
SEEMHDAPKKT_1872	A0A0M3T9B6	OPN	>tr|A0A0M3T9B6|A0A0M3T9B6_BOVIN Osteopontin OS=Bos taurus OX=9913 GN=OPN PE=2 SV=1
PPQEELSK_1903	A0A3Q1M3L6	0	>tr|A0A3Q1M3L6|A0A3Q1M3L6_BOVIN Ig-like domain-containing protein OS=Bos taurus OX=9913 PE=1 SV=1
VVDVGHDDPEVK_1904	A0A3Q1M3L6	0	>tr|A0A3Q1M3L6|A0A3Q1M3L6_BOVIN Ig-like domain-containing protein OS=Bos taurus OX=9913 PE=1 SV=1
DEKTGVIEHEHPVN_1909	A0A3Q1LSX5	DAB2	>tr|A0A3Q1LSX5|A0A3Q1LSX5_BOVIN DAB adaptor protein 2 OS=Bos taurus OX=9913 GN=DAB2 PE=4 SV=1
DFDDIQKK_1911	A0A3Q1MHL7	TNNT3	>tr|A0A3Q1MHL7|A0A3Q1MHL7_BOVIN Troponin T, fast skeletal muscle OS=Bos taurus OX=9913 GN=TNNT3 PE=3 SV=1
DLDGTENKSKFGAN_1916	A0A3Q1MIY8	ENO2	>tr|A0A3Q1MIY8|A0A3Q1MIY8_BOVIN phosphopyruvate hydratase OS=Bos taurus OX=9913 GN=ENO2 PE=3 SV=1
IVGDDLTVTNPK_1917	A0A3Q1MIY8	ENO2	>tr|A0A3Q1MIY8|A0A3Q1MIY8_BOVIN phosphopyruvate hydratase OS=Bos taurus OX=9913 GN=ENO2 PE=3 SV=1
DLRDDKDTIEK_1918	A0A3Q1LXR2	RAC1	>tr|A0A3Q1LXR2|A0A3Q1LXR2_BOVIN Ras-related C3 botulinum toxin substrate 1 OS=Bos taurus OX=9913 GN=RAC1 PE=3 SV=1
ISDKELQEMSTEGSK_1926	P17697	CLU	>sp|P17697|CLUS_BOVIN Clusterin OS=Bos taurus OX=9913 GN=CLU PE=1 SV=1
GSGTAEVELKKGAT_1930	A5D984	PKM	>tr|A5D984|A5D984_BOVIN Pyruvate kinase OS=Bos taurus OX=9913 GN=PKM PE=1 SV=1
LESLGEEQRKEAE_1934	A0A452DHZ5	NUCB1	>tr|A0A452DHZ5|A0A452DHZ5_BOVIN Nucleobindin-1 OS=Bos taurus OX=9913 GN=NUCB1 PE=3 SV=1
QPPLLGDHPAE_1939	E1BIB4	HNRNPL	>tr|E1BIB4|E1BIB4_BOVIN Heteroous nuclear ribonucleoprotein L OS=Bos taurus OX=9913 GN=HNRNPL PE=1 SV=2
EAAGTTAAASTGGATEQPPRH_1946	F1MZ21	SART1	>tr|F1MZ21|F1MZ21_BOVIN Spliceosome associated factor 1, recruiter of U4/U6.U5 tri-snRNP OS=Bos taurus OX=9913 GN=SART1 PE=3 SV=1
NEDMLITGGRHP_1955	A0A3Q1LW91	XDH	>tr|A0A3Q1LW91|A0A3Q1LW91_BOVIN Xanthine dehydrogenase/oxidase OS=Bos taurus OX=9913 GN=XDH PE=3 SV=1
TDGSVLVSHGGTEMGQ_1956	A0A3Q1LW91	XDH	>tr|A0A3Q1LW91|A0A3Q1LW91_BOVIN Xanthine dehydrogenase/oxidase OS=Bos taurus OX=9913 GN=XDH PE=3 SV=1
TSAAPAGGDKKVIAT_1962	P67808	YBX1	>sp|P67808|YBOX1_BOVIN Y-box-binding protein 1 OS=Bos taurus OX=9913 GN=YBX1 PE=2 SV=3
GGIKEDTEEHH_1969	Q2HJ60	HNRNPA2B1	>sp|Q2HJ60|ROA2_BOVIN Heterogeneous nuclear ribonucleoproteins A2/B1 OS=Bos taurus OX=9913 GN=HNRNPA2B1 PE=2 SV=1
FVGGIKEDTEEH_1971	Q2HJ60	HNRNPA2B1	>sp|Q2HJ60|ROA2_BOVIN Heterogeneous nuclear ribonucleoproteins A2/B1 OS=Bos taurus OX=9913 GN=HNRNPA2B1 PE=2 SV=1
SDAAVDTSSEITTKDLK_1976	P01252	PTMA	>sp|P01252|PTMA_BOVIN Prothymosin alpha OS=Bos taurus OX=9913 GN=PTMA PE=1 SV=2
EVVEEAENGREAPANGNAN_1978	P01252	PTMA	>sp|P01252|PTMA_BOVIN Prothymosin alpha OS=Bos taurus OX=9913 GN=PTMA PE=1 SV=2
NQDNLQGWNK_1980	A0A452DIX8	CMPK1	>tr|A0A452DIX8|A0A452DIX8_BOVIN UMP-CMP kinase OS=Bos taurus OX=9913 GN=CMPK1 PE=3 SV=1
EMDQTMAANAQKNK_1981	A0A452DIX8	CMPK1	>tr|A0A452DIX8|A0A452DIX8_BOVIN UMP-CMP kinase OS=Bos taurus OX=9913 GN=CMPK1 PE=3 SV=1
QESGPSLVKPSQT_1988	A0A3Q1LLT0	0	>tr|A0A3Q1LLT0|A0A3Q1LLT0_BOVIN Ig-like domain-containing protein OS=Bos taurus OX=9913 PE=4 SV=1
EVISDEHGIDPTGT_1999	Q3MHM5	TUBB4B	>sp|Q3MHM5|TBB4B_BOVIN Tubulin beta-4B chain OS=Bos taurus OX=9913 GN=TUBB4B PE=1 SV=1
EVVNQHNAPIPQGGR_2007	A2VDL8	SEC23A	>sp|A2VDL8|SC23A_BOVIN Protein transport protein Sec23A OS=Bos taurus OX=9913 GN=SEC23A PE=2 SV=1
FKDPNAPKRPPSA_2025	P10103	HMGB1	>sp|P10103|HMGB1_BOVIN High mobility group protein B1 OS=Bos taurus OX=9913 GN=HMGB1 PE=1 SV=3
VVSALPIQH_2040	A0A3Q1N3I9	0	>tr|A0A3Q1N3I9|A0A3Q1N3I9_BOVIN Ig-like domain-containing protein OS=Bos taurus OX=9913 PE=1 SV=1
IVNPKGEEKPSM_2047	A0A3Q1N568	PSME2	>tr|A0A3Q1N568|A0A3Q1N568_BOVIN Proteasome activator complex subunit 2 OS=Bos taurus OX=9913 GN=PSME2 PE=1 SV=1
GDSVSQGTGLAPGSPR_2053	A0A3Q1LVV7	FGA	>tr|A0A3Q1LVV7|A0A3Q1LVV7_BOVIN Fibrinogen alpha chain OS=Bos taurus OX=9913 GN=FGA PE=4 SV=1
NPGPPGPAPHGPPAPY_2055	A0A3Q1LM31	FUBP1	>tr|A0A3Q1LM31|A0A3Q1LM31_BOVIN Far upstream element binding protein 1 OS=Bos taurus OX=9913 GN=FUBP1 PE=1 SV=1
GGISETRIEK_2058	E1B7S3	EPB41L3	>tr|E1B7S3|E1B7S3_BOVIN Erythrocyte membrane protein band 4.1 like 3 OS=Bos taurus OX=9913 GN=EPB41L3 PE=4 SV=3
GIQKPVGH_2063	P11151	LPL	>sp|P11151|LIPL_BOVIN Lipoprotein lipase OS=Bos taurus OX=9913 GN=LPL PE=1 SV=2
SAEAAAEATKNMEAGAG_2064	A0A3Q1MGZ4	TKFC	>tr|A0A3Q1MGZ4|A0A3Q1MGZ4_BOVIN Triokinase/FMN cyclase OS=Bos taurus OX=9913 GN=TKFC PE=4 SV=1
GKAAPGDRTMLDS_2066	A0A3Q1MGZ4	TKFC	>tr|A0A3Q1MGZ4|A0A3Q1MGZ4_BOVIN Triokinase/FMN cyclase OS=Bos taurus OX=9913 GN=TKFC PE=4 SV=1
PAPARPSGPS_2069	P53619	ARCN1	>sp|P53619|COPD_BOVIN Coatomer subunit delta OS=Bos taurus OX=9913 GN=ARCN1 PE=1 SV=1
GKEVDNFVDK_2070	P53619	ARCN1	>sp|P53619|COPD_BOVIN Coatomer subunit delta OS=Bos taurus OX=9913 GN=ARCN1 PE=1 SV=1
RDYDDMSPR_2073	Q3T0D0	HNRNPK	>sp|Q3T0D0|HNRPK_BOVIN Heterogeneous nuclear ribonucleoprotein K OS=Bos taurus OX=9913 GN=HNRNPK PE=2 SV=1
METEQPEETFPNTETNGEF_2074	Q3T0D0	HNRNPK	>sp|Q3T0D0|HNRPK_BOVIN Heterogeneous nuclear ribonucleoprotein K OS=Bos taurus OX=9913 GN=HNRNPK PE=2 SV=1
GMQTGAIADSQISASSMH_2075	F1MXX6	MFGE8	>tr|F1MXX6|F1MXX6_BOVIN Milk fat globule EGF and factor V/VIII domain containing OS=Bos taurus OX=9913 GN=MFGE8 PE=4 SV=1
GLKDNTIPNKQ_2076	F1MXX6	MFGE8	>tr|F1MXX6|F1MXX6_BOVIN Milk fat globule EGF and factor V/VIII domain containing OS=Bos taurus OX=9913 GN=MFGE8 PE=4 SV=1
GLKDNTIPNK_2077	F1MXX6	MFGE8	>tr|F1MXX6|F1MXX6_BOVIN Milk fat globule EGF and factor V/VIII domain containing OS=Bos taurus OX=9913 GN=MFGE8 PE=4 SV=1
PGNMDNNSHK_2080	F1MXX6	MFGE8	>tr|F1MXX6|F1MXX6_BOVIN Milk fat globule EGF and factor V/VIII domain containing OS=Bos taurus OX=9913 GN=MFGE8 PE=4 SV=1
GPSSVEDIKAK_2085	D3U796	NPM	>tr|D3U796|D3U796_BOVIN Nucleophosmin OS=Bos taurus OX=9913 GN=NPM PE=3 SV=1
GRDKYEPAAV_2087	A0A3Q1LUJ8	ATP1A1	>tr|A0A3Q1LUJ8|A0A3Q1LUJ8_BOVIN Sodium/potassium-transporting ATPase subunit alpha OS=Bos taurus OX=9913 GN=ATP1A1 PE=1 SV=1
GVDNPGHPF_2089	Q9TTK8	CKMT1	>sp|Q9TTK8|KCRU_BOVIN Creatine kinase U-type, mitochondrial OS=Bos taurus OX=9913 GN=CKMT1 PE=1 SV=1
HGDSDLQLDR_2098	Q2KJD0	TUBB5	>sp|Q2KJD0|TBB5_BOVIN Tubulin beta-5 chain OS=Bos taurus OX=9913 GN=TUBB5 PE=1 SV=1
VFHSFGGGTGSG_2107	F2Z4C1	TUBA1A	>tr|F2Z4C1|F2Z4C1_BOVIN Tubulin alpha chain OS=Bos taurus OX=9913 GN=TUBA1A PE=3 SV=1
IATNGTPELQNPEK_2116	Q08E52	PAK1	>sp|Q08E52|PAK1_BOVIN Serine/threonine-protein kinase PAK 1 OS=Bos taurus OX=9913 GN=PAK1 PE=1 SV=1
IIAEGANGPTTPEADKI_2122	A0A140T871	GLUD1	>tr|A0A140T871|A0A140T871_BOVIN Glutamate dehydrogenase 1, mitochondrial OS=Bos taurus OX=9913 GN=GLUD1 PE=1 SV=1
SSDLDGHPVPK_2125	A5PJ79	TKT	>tr|A5PJ79|A5PJ79_BOVIN Transketolase OS=Bos taurus OX=9913 GN=TKT PE=2 SV=1
IIALDGDTK_2126	A5PJ79	TKT	>tr|A5PJ79|A5PJ79_BOVIN Transketolase OS=Bos taurus OX=9913 GN=TKT PE=2 SV=1
IIALDGDTKNST_2127	A5PJ79	TKT	>tr|A5PJ79|A5PJ79_BOVIN Transketolase OS=Bos taurus OX=9913 GN=TKT PE=2 SV=1
ILQEQQEMERQ_2133	A0A3Q1M9B1	USH1C	>tr|A0A3Q1M9B1|A0A3Q1M9B1_BOVIN USH1 protein network component harmonin OS=Bos taurus OX=9913 GN=USH1C PE=4 SV=1
KEVSDGLLASSK_2161	A1L5C2	ADFP	>tr|A1L5C2|A1L5C2_BOVIN Perilipin OS=Bos taurus OX=9913 GN=ADFP PE=2 SV=1
NVQTEIVNKHN_2172	Q3ZCL0	CRISP3	>tr|Q3ZCL0|Q3ZCL0_BOVIN Cysteine-rich secretory protein 2 OS=Bos taurus OX=9913 GN=CRISP3 PE=2 SV=1
KNVQTEIVNKH_2173	Q3ZCL0	CRISP3	>tr|Q3ZCL0|Q3ZCL0_BOVIN Cysteine-rich secretory protein 2 OS=Bos taurus OX=9913 GN=CRISP3 PE=2 SV=1
KVAPAPAVVKKQEA_2181	Q2TBQ5	RPL7A	>sp|Q2TBQ5|RL7A_BOVIN Large ribosomal subunit protein eL8 OS=Bos taurus OX=9913 GN=RPL7A PE=2 SV=3
VAPAPAVVKKQEAK_2182	Q2TBQ5	RPL7A	>sp|Q2TBQ5|RL7A_BOVIN Large ribosomal subunit protein eL8 OS=Bos taurus OX=9913 GN=RPL7A PE=2 SV=3
PAPAVVKKQEA_2183	Q2TBQ5	RPL7A	>sp|Q2TBQ5|RL7A_BOVIN Large ribosomal subunit protein eL8 OS=Bos taurus OX=9913 GN=RPL7A PE=2 SV=3
LGQAEKTELDAH_2195	A0A3Q1NDH3	SH3GLB1	>tr|A0A3Q1NDH3|A0A3Q1NDH3_BOVIN SH3 domain containing GRB2 like, endophilin B1 OS=Bos taurus OX=9913 GN=SH3GLB1 PE=3 SV=1
LITKPQNLNDAYGPPSN_2198	Q1RMH8	SNX3	>sp|Q1RMH8|SNX3_BOVIN Sorting nexin-3 OS=Bos taurus OX=9913 GN=SNX3 PE=2 SV=3
SVSSNVASVSPIPAGSK_2210	Q2KII9	DYNC1LI1	>tr|Q2KII9|Q2KII9_BOVIN Dynein light intermediate chain OS=Bos taurus OX=9913 GN=DYNC1LI1 PE=1 SV=1
LTTLPDKVRN_2224	O02691	HSD17B10	>sp|O02691|HCD2_BOVIN 3-hydroxyacyl-CoA dehydrogenase type-2 OS=Bos taurus OX=9913 GN=HSD17B10 PE=1 SV=3
LYPQDGSHSKPQP_2225	A0A140T8C6	PSAP	>tr|A0A140T8C6|A0A140T8C6_BOVIN Prosaposin OS=Bos taurus OX=9913 GN=PSAP PE=4 SV=2
MEELHNQEVQK_2230	Q2KJ42	NONO	>tr|Q2KJ42|Q2KJ42_BOVIN Non-POU domain containing octamer binding OS=Bos taurus OX=9913 GN=NONO PE=2 SV=1
MEEVVITGMSGKLPESE_2231	A0A3Q1LVA9	FASN	>tr|A0A3Q1LVA9|A0A3Q1LVA9_BOVIN Fatty acid synthase OS=Bos taurus OX=9913 GN=FASN PE=1 SV=1
MIEMDGTENKSK_2237	F1MB08	ENO1	>tr|F1MB08|F1MB08_BOVIN Alpha-enolase OS=Bos taurus OX=9913 GN=ENO1 PE=3 SV=2
MTESSLPSASKTK_2245	A0A3Q1LWN6	MYH11	>tr|A0A3Q1LWN6|A0A3Q1LWN6_BOVIN Myosin-11 OS=Bos taurus OX=9913 GN=MYH11 PE=1 SV=1
NAMGSLASQATKDGK_2246	A0A452DI44	PSMD4	>tr|A0A452DI44|A0A452DI44_BOVIN 26S proteasome non-ATPase regulatory subunit 4 OS=Bos taurus OX=9913 GN=PSMD4 PE=3 SV=1
NEAAGNKYVPR_2247	G3X7R7	TUBB2A	>tr|G3X7R7|G3X7R7_BOVIN Tubulin beta chain OS=Bos taurus OX=9913 GN=TUBB2A PE=1 SV=1
PAEGPDVSER_2257	A0A3Q1LYK1	IGF2BP2	>tr|A0A3Q1LYK1|A0A3Q1LYK1_BOVIN Insulin like growth factor 2 mRNA binding protein 2 OS=Bos taurus OX=9913 GN=IGF2BP2 PE=3 SV=1
QLEEAEEEAQRANAS_2268	F1MQ37	MYH9	>tr|F1MQ37|F1MQ37_BOVIN Myosin-9 OS=Bos taurus OX=9913 GN=MYH9 PE=1 SV=3
QQKQEPLGSDSEGV_2270	Q3T0Y1	OTUB1	>tr|Q3T0Y1|Q3T0Y1_BOVIN Ubiquitin thioesterase OS=Bos taurus OX=9913 GN=OTUB1 PE=1 SV=1
SAPPTRGPPPSYGGSS_2280	D3JUI8	RBMX	>tr|D3JUI8|D3JUI8_BOVIN RNA-binding motif protein, X chromosome OS=Bos taurus OX=9913 GN=RBMX PE=1 SV=1
SAVPPGADKKAEAGAGSATE_2283	Q3T0F4	RPS10	>sp|Q3T0F4|RS10_BOVIN Small ribosomal subunit protein eS10 OS=Bos taurus OX=9913 GN=RPS10 PE=2 SV=1
SGAQASSTPLSPTRIT_2295	F1MYG5	LMNA	>tr|F1MYG5|F1MYG5_BOVIN Lamin A/C OS=Bos taurus OX=9913 GN=LMNA PE=1 SV=1
TMNPSSEGLKDR_2311	E1BDX8	DYNC1H1	>tr|E1BDX8|E1BDX8_BOVIN Dynein cytoplasmic 1 heavy chain 1 OS=Bos taurus OX=9913 GN=DYNC1H1 PE=1 SV=2
STLKEDVGDEGEEEKE_2312	E1BDX8	DYNC1H1	>tr|E1BDX8|E1BDX8_BOVIN Dynein cytoplasmic 1 heavy chain 1 OS=Bos taurus OX=9913 GN=DYNC1H1 PE=1 SV=2
STPKEDDSSASTSQSS_2313	A0A3Q1MRD9	EIF4B	>tr|A0A3Q1MRD9|A0A3Q1MRD9_BOVIN Eukaryotic translation initiation factor 4B OS=Bos taurus OX=9913 GN=EIF4B PE=1 SV=1
TIESANQQTDKLK_2325	E1BB38	SRP72	>tr|E1BB38|E1BB38_BOVIN Signal recognition particle subunit SRP72 OS=Bos taurus OX=9913 GN=SRP72 PE=1 SV=1
TIPKDADSQNPDAPEGK_2326	A0A140T856	COPA	>tr|A0A140T856|A0A140T856_BOVIN Coatomer subunit alpha OS=Bos taurus OX=9913 GN=COPA PE=4 SV=1
VEDLKPTPEGDLE_2337	A0A3Q1LYX2	LOC100848610	>tr|A0A3Q1LYX2|A0A3Q1LYX2_BOVIN Lipocalin/cytosolic fatty-acid binding domain-containing protein OS=Bos taurus OX=9913 GN=LOC100848610 PE=3 SV=1
VIKTDELPAAAPADSA_2346	E1BIA7	CLUH	>tr|E1BIA7|E1BIA7_BOVIN Clustered mitochondria protein homolog OS=Bos taurus OX=9913 GN=CLUH PE=3 SV=3
VLEEASASQAGSRKES_2349	A4FUE2	ABCF3	>tr|A4FUE2|A4FUE2_BOVIN ABCF3 protein OS=Bos taurus OX=9913 GN=ABCF3 PE=2 SV=1
VLQEEMKEGTDM_2350	E1BH79	EFL1	>tr|E1BH79|E1BH79_BOVIN Elongation factor like GTPase 1 OS=Bos taurus OX=9913 GN=EFL1 PE=4 SV=2
VSADEDLKLS_2357	A0A3Q1NDY6	SNX6	>tr|A0A3Q1NDY6|A0A3Q1NDY6_BOVIN Sorting nexin 6 OS=Bos taurus OX=9913 GN=SNX6 PE=4 SV=1
YADKPEVTQEQKKE_2361	A0A3Q1LS55	ORM1	>tr|A0A3Q1LS55|A0A3Q1LS55_BOVIN Orosomucoid 1 OS=Bos taurus OX=9913 GN=ORM1 PE=3 SV=1
AAEEPQQQKQEPLGSDSEGV_2800	Q3T0Y1	OTUB1	>tr|Q3T0Y1|Q3T0Y1_BOVIN Ubiquitin thioesterase OS=Bos taurus OX=9913 GN=OTUB1 PE=1 SV=1
ESISSSEEIVPN_2810	B5B3R8	CSN1S1	>tr|B5B3R8|B5B3R8_BOVIN Alpha-S1-casein OS=Bos taurus OX=9913 GN=CSN1S1 PE=2 SV=1
HAQQKEPM_2812	B5B3R8	CSN1S1	>tr|B5B3R8|B5B3R8_BOVIN Alpha-S1-casein OS=Bos taurus OX=9913 GN=CSN1S1 PE=2 SV=1
IASGEPTSTPTTEAVESTVA_2823	P02668	CSN3	>sp|P02668|CASK_BOVIN Kappa-casein OS=Bos taurus OX=9913 GN=CSN3 PE=1 SV=1
ESPPEINTVQVTSTAV_2824	P02668	CSN3	>sp|P02668|CASK_BOVIN Kappa-casein OS=Bos taurus OX=9913 GN=CSN3 PE=1 SV=1
SPPEINTV_2825	P02668	CSN3	>sp|P02668|CASK_BOVIN Kappa-casein OS=Bos taurus OX=9913 GN=CSN3 PE=1 SV=1
DSPEVIESPPEIN_2828	P02668	CSN3	>sp|P02668|CASK_BOVIN Kappa-casein OS=Bos taurus OX=9913 GN=CSN3 PE=1 SV=1
SPPEINTVQVTSTAV_2829	P02668	CSN3	>sp|P02668|CASK_BOVIN Kappa-casein OS=Bos taurus OX=9913 GN=CSN3 PE=1 SV=1
SPEVIESPPEIN_2831	P02668	CSN3	>sp|P02668|CASK_BOVIN Kappa-casein OS=Bos taurus OX=9913 GN=CSN3 PE=1 SV=1
TPVVVPPFLQPEVMGVS_2847	P02666	CSN2	>sp|P02666|CASB_BOVIN Beta-casein OS=Bos taurus OX=9913 GN=CSN2 PE=1 SV=2
PPQSVLSLSQS_2849	P02666	CSN2	>sp|P02666|CASB_BOVIN Beta-casein OS=Bos taurus OX=9913 GN=CSN2 PE=1 SV=2
NMGGPYGGGNYGPGGSGGSGGY_2899	Q2HJ60	HNRNPA2B1	>sp|Q2HJ60|ROA2_BOVIN Heterogeneous nuclear ribonucleoproteins A2/B1 OS=Bos taurus OX=9913 GN=HNRNPA2B1 PE=2 SV=1
NEGGNFGGGNYGGGGNYNDFGN_2907	E1BEG2	HNRNPA3	>tr|E1BEG2|E1BEG2_BOVIN Heteroous nuclear ribonucleoprotein A3 OS=Bos taurus OX=9913 GN=HNRNPA3 PE=4 SV=3
IVGPGNLQEGESEGDSQ_2911	E1BMJ0	SERPING1	>tr|E1BMJ0|E1BMJ0_BOVIN Serpin family G member 1 OS=Bos taurus OX=9913 GN=SERPING1 PE=3 SV=3
GQQPTSQAPAPAFSGQPQ_2956	A0A3Q1LS09	TFG	>tr|A0A3Q1LS09|A0A3Q1LS09_BOVIN Trafficking from ER to golgi regulator OS=Bos taurus OX=9913 GN=TFG PE=1 SV=1
FSGQPQQLPAQPPQQ_2957	A0A3Q1LS09	TFG	>tr|A0A3Q1LS09|A0A3Q1LS09_BOVIN Trafficking from ER to golgi regulator OS=Bos taurus OX=9913 GN=TFG PE=1 SV=1
SEVASGDNKQTTVSNSQ_2979	A0A140T894	YWHAB	>tr|A0A140T894|A0A140T894_BOVIN 14-3-3 protein beta/alpha OS=Bos taurus OX=9913 GN=YWHAB PE=3 SV=1
VQGEAVSNIQENTQTPTVQ_2991	Q5E9A1	NACA	>sp|Q5E9A1|NACA_BOVIN Nascent polypeptide-associated complex subunit alpha OS=Bos taurus OX=9913 GN=NACA PE=1 SV=1
NIPPLTQTPVVVPPFLQPEV_140	P02666	CSN2	>sp|P02666|CASB_BOVIN Beta-casein OS=Bos taurus OX=9913 GN=CSN2 PE=1 SV=2
IDEPLEGSEDR_185	Q3T0D0	HNRNPK	>sp|Q3T0D0|HNRPK_BOVIN Heterogeneous nuclear ribonucleoprotein K OS=Bos taurus OX=9913 GN=HNRNPK PE=2 SV=1
DATAEEEEDFGEEAEEEA_294	Q2KJD0	TUBB5	>sp|Q2KJD0|TBB5_BOVIN Tubulin beta-5 chain OS=Bos taurus OX=9913 GN=TUBB5 PE=1 SV=1
EYDESGPSIVH_306	P60712	ACTB	>sp|P60712|ACTB_BOVIN Actin, cytoplasmic 1 OS=Bos taurus OX=9913 GN=ACTB PE=1 SV=1
ISKQEYDESGPS_308	P60712	ACTB	>sp|P60712|ACTB_BOVIN Actin, cytoplasmic 1 OS=Bos taurus OX=9913 GN=ACTB PE=1 SV=1
LQDEIIDK_532	Q1RMH8	SNX3	>sp|Q1RMH8|SNX3_BOVIN Sorting nexin-3 OS=Bos taurus OX=9913 GN=SNX3 PE=2 SV=3
VIGHVDSGK_729	P68103	EEF1A1	>sp|P68103|EF1A1_BOVIN Elongation factor 1-alpha 1 OS=Bos taurus OX=9913 GN=EEF1A1 PE=1 SV=1
RTPEVDDEALE_816	B5B0D4	0	>tr|B5B0D4|B5B0D4_BOVIN Major allergen beta-lactoglobulin OS=Bos taurus OX=9913 PE=1 SV=1
EEIVPDSQEAIAH_1966	A0A3Q1LRN1	CMYA5	>tr|A0A3Q1LRN1|A0A3Q1LRN1_BOVIN Cardiomyopathy associated 5 OS=Bos taurus OX=9913 GN=CMYA5 PE=4 SV=1
KVDRNENYEK_2186	Q56JX9	FABP2	>sp|Q56JX9|FABPI_BOVIN Fatty acid-binding protein, intestinal OS=Bos taurus OX=9913 GN=FABP2 PE=2 SV=3
AQKDEEKMEIQ_2367	A0A3Q1LPQ6	TPM1	>tr|A0A3Q1LPQ6|A0A3Q1LPQ6_BOVIN Tropomyosin alpha-1 chain OS=Bos taurus OX=9913 GN=TPM1 PE=1 SV=1
PEVIESPPEINT_2403	P02668	CSN3	>sp|P02668|CASK_BOVIN Kappa-casein OS=Bos taurus OX=9913 GN=CSN3 PE=1 SV=1
AKEAAEQDVEK_2422	A0A3Q1M4M0	0	>tr|A0A3Q1M4M0|A0A3Q1M4M0_BOVIN 60S ribosomal protein L13 OS=Bos taurus OX=9913 PE=3 SV=1
RAPSIHGGSGG_2456	P08728	KRT19	>sp|P08728|K1C19_BOVIN Keratin, type I cytoskeletal 19 OS=Bos taurus OX=9913 GN=KRT19 PE=2 SV=1
GIQPDGQMPSDKTIGGGDDS_2458	F2Z4C1	TUBA1A	>tr|F2Z4C1|F2Z4C1_BOVIN Tubulin alpha chain OS=Bos taurus OX=9913 GN=TUBA1A PE=3 SV=1
ILNHPGQIS_2463	P68103	EEF1A1	>sp|P68103|EF1A1_BOVIN Elongation factor 1-alpha 1 OS=Bos taurus OX=9913 GN=EEF1A1 PE=1 SV=1
RGELEDTLDSTNAQ_2471	F1MM57	MYH14	>tr|F1MM57|F1MM57_BOVIN Myosin heavy chain 14 OS=Bos taurus OX=9913 GN=MYH14 PE=1 SV=3
VGGELQEK_2489	A0A3Q1LMV9	EPPK1	>tr|A0A3Q1LMV9|A0A3Q1LMV9_BOVIN Epiplakin 1 OS=Bos taurus OX=9913 GN=EPPK1 PE=1 SV=1
FNVINGGSHAGNK_2499	F1MB08	ENO1	>tr|F1MB08|F1MB08_BOVIN Alpha-enolase OS=Bos taurus OX=9913 GN=ENO1 PE=3 SV=2
EPVLGPVR_2508	P02666	CSN2	>sp|P02666|CASB_BOVIN Beta-casein OS=Bos taurus OX=9913 GN=CSN2 PE=1 SV=2
SLTLTDVEN_2514	P02666	CSN2	>sp|P02666|CASB_BOVIN Beta-casein OS=Bos taurus OX=9913 GN=CSN2 PE=1 SV=2
QSWMHQPH_2519	P02666	CSN2	>sp|P02666|CASB_BOVIN Beta-casein OS=Bos taurus OX=9913 GN=CSN2 PE=1 SV=2
SEETTEHTPSDASTT_2547	A0A6F8Z1X1	GlyCam1	>tr|A0A6F8Z1X1|A0A6F8Z1X1_BOVIN Glycosylation-dependent cell adhesion molecule 1 OS=Bos taurus OX=9913 GN=GlyCam1 PE=2 SV=1
GSEETTEHTPSDASTT_2557	A0A6F8Z1X1	GlyCam1	>tr|A0A6F8Z1X1|A0A6F8Z1X1_BOVIN Glycosylation-dependent cell adhesion molecule 1 OS=Bos taurus OX=9913 GN=GlyCam1 PE=2 SV=1
HIESEEMH_2566	A0A0M3T9B6	OPN	>tr|A0A0M3T9B6|A0A0M3T9B6_BOVIN Osteopontin OS=Bos taurus OX=9913 GN=OPN PE=2 SV=1
EESGKPGAHVTV_2576	Q2HJ60	HNRNPA2B1	>sp|Q2HJ60|ROA2_BOVIN Heterogeneous nuclear ribonucleoproteins A2/B1 OS=Bos taurus OX=9913 GN=HNRNPA2B1 PE=2 SV=1
KNTMEHV_2591	P02663	CSN1S2	>sp|P02663|CASA2_BOVIN Alpha-S2-casein OS=Bos taurus OX=9913 GN=CSN1S2 PE=1 SV=2
EEYEGPNKKPR_2623	E1BQ37	SFPQ	>tr|E1BQ37|E1BQ37_BOVIN Splicing factor proline and glutamine rich OS=Bos taurus OX=9913 GN=SFPQ PE=1 SV=1
KLGIHEDSTN_2629	G5E507	HSP90AB1	>tr|G5E507|G5E507_BOVIN Heat shock protein HSP 90-beta OS=Bos taurus OX=9913 GN=HSP90AB1 PE=1 SV=2
FHVEEEGK_2648	Q3T0P6	PGK1	>sp|Q3T0P6|PGK1_BOVIN Phosphoglycerate kinase 1 OS=Bos taurus OX=9913 GN=PGK1 PE=2 SV=3
FKDPNAPK_2651	P10103	HMGB1	>sp|P10103|HMGB1_BOVIN High mobility group protein B1 OS=Bos taurus OX=9913 GN=HMGB1 PE=1 SV=3
KAERPDVDEK_2668	E1BDX8	DYNC1H1	>tr|E1BDX8|E1BDX8_BOVIN Dynein cytoplasmic 1 heavy chain 1 OS=Bos taurus OX=9913 GN=DYNC1H1 PE=1 SV=2
HLNLSGNK_2680	A0A3Q1LKS3	ANP32A	>tr|A0A3Q1LKS3|A0A3Q1LKS3_BOVIN Acidic leucine-rich nuclear phosphoprotein 32 family member OS=Bos taurus OX=9913 GN=ANP32A PE=3 SV=1
VKADRDESSPY_2688	A0A3Q1MCJ7	RPS14	>tr|A0A3Q1MCJ7|A0A3Q1MCJ7_BOVIN Ribosomal protein S14 OS=Bos taurus OX=9913 GN=RPS14 PE=1 SV=1
IVDPVEPH_2707	E1BJG5	TRIM28	>tr|E1BJG5|E1BJG5_BOVIN Tripartite motif containing 28 OS=Bos taurus OX=9913 GN=TRIM28 PE=4 SV=3
LRQHVDPDETGGNDS_2735	P15467	RNASE4	>sp|P15467|RNAS4_BOVIN Ribonuclease 4 OS=Bos taurus OX=9913 GN=RNASE4 PE=1 SV=5
LTEQVNQDLPK_2736	F1MDS3	PCK2	>tr|F1MDS3|F1MDS3_BOVIN phosphoenolpyruvate carboxykinase (GTP) OS=Bos taurus OX=9913 GN=PCK2 PE=1 SV=1
SVTEQGAELSNEER_2739	P63103	YWHAZ	>sp|P63103|1433Z_BOVIN 14-3-3 protein zeta/delta OS=Bos taurus OX=9913 GN=YWHAZ PE=1 SV=1
NMVTEEDKRT_2748	Q3SZ54	EIF4A1	>sp|Q3SZ54|IF4A1_BOVIN Eukaryotic initiation factor 4A-I OS=Bos taurus OX=9913 GN=EIF4A1 PE=2 SV=1
YPFPGPIH_2755	A0A452DHW7	CSN2	>tr|A0A452DHW7|A0A452DHW7_BOVIN Beta-casein OS=Bos taurus OX=9913 GN=CSN2 PE=1 SV=1
PFPGPIHNSLPQ_2756	A0A452DHW7	CSN2	>tr|A0A452DHW7|A0A452DHW7_BOVIN Beta-casein OS=Bos taurus OX=9913 GN=CSN2 PE=1 SV=1
VEPIKKDPAPA_2788	A0A140T8C6	PSAP	>tr|A0A140T8C6|A0A140T8C6_BOVIN Prosaposin OS=Bos taurus OX=9913 GN=PSAP PE=4 SV=2
RVAPEEHPV_2387	P60712	ACTB	>sp|P60712|ACTB_BOVIN Actin, cytoplasmic 1 OS=Bos taurus OX=9913 GN=ACTB PE=1 SV=1
QAMEDIKQ_2442	B5B3R8	CSN1S1	>tr|B5B3R8|B5B3R8_BOVIN Alpha-S1-casein OS=Bos taurus OX=9913 GN=CSN1S1 PE=2 SV=1
PDGQMPSDK_2459	F2Z4C1	TUBA1A	>tr|F2Z4C1|F2Z4C1_BOVIN Tubulin alpha chain OS=Bos taurus OX=9913 GN=TUBA1A PE=3 SV=1
DAEVERDEERKQ_2472	F1MM57	MYH14	>tr|F1MM57|F1MM57_BOVIN Myosin heavy chain 14 OS=Bos taurus OX=9913 GN=MYH14 PE=1 SV=3
ARAEAAEKLQ_2473	F1MM57	MYH14	>tr|F1MM57|F1MM57_BOVIN Myosin heavy chain 14 OS=Bos taurus OX=9913 GN=MYH14 PE=1 SV=3
ILQEHEQIK_2495	E1B7R4	EIF3A	>tr|E1B7R4|E1B7R4_BOVIN Eukaryotic translation initiation factor 3 subunit A OS=Bos taurus OX=9913 GN=EIF3A PE=3 SV=3
YQEPVLGPV_2518	P02666	CSN2	>sp|P02666|CASB_BOVIN Beta-casein OS=Bos taurus OX=9913 GN=CSN2 PE=1 SV=2
VEPFTESQ_2520	P02666	CSN2	>sp|P02666|CASB_BOVIN Beta-casein OS=Bos taurus OX=9913 GN=CSN2 PE=1 SV=2
PNPIGSENSE_2581	A0A3Q1MJE5	CSN1S1	>tr|A0A3Q1MJE5|A0A3Q1MJE5_BOVIN Alpha-S1-casein OS=Bos taurus OX=9913 GN=CSN1S1 PE=1 SV=1
KNTMEHVS_2590	P02663	CSN1S2	>sp|P02663|CASA2_BOVIN Alpha-S2-casein OS=Bos taurus OX=9913 GN=CSN1S2 PE=1 SV=2
EYDEAGPSIVH_2647	G8JKX4	ACTA2	>tr|G8JKX4|G8JKX4_BOVIN Actin, aortic smooth muscle OS=Bos taurus OX=9913 GN=ACTA2 PE=3 SV=2
TGVIEHEHPVN_2652	A0A3Q1LSX5	DAB2	>tr|A0A3Q1LSX5|A0A3Q1LSX5_BOVIN DAB adaptor protein 2 OS=Bos taurus OX=9913 GN=DAB2 PE=4 SV=1
FNSEDMQEITQH_2656	A0A3Q1LW82	NDRG1	>tr|A0A3Q1LW82|A0A3Q1LW82_BOVIN Protein NDRG1 OS=Bos taurus OX=9913 GN=NDRG1 PE=3 SV=1
SANSPDGKKLPR_2662	Q3SYU2	EEF2	>sp|Q3SYU2|EF2_BOVIN Elongation factor 2 OS=Bos taurus OX=9913 GN=EEF2 PE=2 SV=3
IAAENEEDEHSVN_2682	A0A452DJ82	ARHGDIA	>tr|A0A452DJ82|A0A452DJ82_BOVIN Rho GDP-dissociation inhibitor 1 OS=Bos taurus OX=9913 GN=ARHGDIA PE=3 SV=1
RITEAEKNE_2694	A0A3Q1LVC7	EZR	>tr|A0A3Q1LVC7|A0A3Q1LVC7_BOVIN Ezrin OS=Bos taurus OX=9913 GN=EZR PE=1 SV=1
MENSAEPEQSLA_2732	A0A3Q1M701	PAEP	>tr|A0A3Q1M701|A0A3Q1M701_BOVIN Progestagen-associated endometrial protein OS=Bos taurus OX=9913 GN=PAEP PE=1 SV=1
PFPGPIHN_2754	A0A452DHW7	CSN2	>tr|A0A452DHW7|A0A452DHW7_BOVIN Beta-casein OS=Bos taurus OX=9913 GN=CSN2 PE=1 SV=1
SAPATGGVKKPH_2771	E1BGN3	HIST2H3D	>tr|E1BGN3|E1BGN3_BOVIN Histone H3 OS=Bos taurus OX=9913 GN=HIST2H3D PE=3 SV=1
AAAAAAAAAAGAAGGR_711	A2VE34	PABPN1	>tr|A2VE34|A2VE34_BOVIN PABPN1 protein OS=Bos taurus OX=9913 GN=PABPN1 PE=2 SV=1
EPTSTPTTEAVESTV_1328	P02668	CSN3	>sp|P02668|CASK_BOVIN Kappa-casein OS=Bos taurus OX=9913 GN=CSN3 PE=1 SV=1
HQPLPPTVMFPPQS_1697	P02666	CSN2	>sp|P02666|CASB_BOVIN Beta-casein OS=Bos taurus OX=9913 GN=CSN2 PE=1 SV=2
EMPFPKYPVE_1722	P02666	CSN2	>sp|P02666|CASB_BOVIN Beta-casein OS=Bos taurus OX=9913 GN=CSN2 PE=1 SV=2
EAESISSSEEIVPNSVEQ_988	B5B3R8	CSN1S1	>tr|B5B3R8|B5B3R8_BOVIN Alpha-S1-casein OS=Bos taurus OX=9913 GN=CSN1S1 PE=2 SV=1
SSSEEIVPNSVEQK_993	B5B3R8	CSN1S1	>tr|B5B3R8|B5B3R8_BOVIN Alpha-S1-casein OS=Bos taurus OX=9913 GN=CSN1S1 PE=2 SV=1
EAESISSSEEIVPN_999	B5B3R8	CSN1S1	>tr|B5B3R8|B5B3R8_BOVIN Alpha-S1-casein OS=Bos taurus OX=9913 GN=CSN1S1 PE=2 SV=1
GEPTSTPTTEAVESTV_1336	P02668	CSN3	>sp|P02668|CASK_BOVIN Kappa-casein OS=Bos taurus OX=9913 GN=CSN3 PE=1 SV=1
NPIGSENSEK_1812	A0A3Q1MJE5	CSN1S1	>tr|A0A3Q1MJE5|A0A3Q1MJE5_BOVIN Alpha-S1-casein OS=Bos taurus OX=9913 GN=CSN1S1 PE=1 SV=1

## Sheet: Table S2
Table S2 List of significantly upregulated and downregulated peptides
sequence	Accession	GeneName	Description		Note:
DDEVDVDGTVEEDLGKS_84	Q95M18	HSP90B1	>sp|Q95M18|ENPL_BOVIN Endoplasmin OS=Bos taurus OX=9913 GN=HSP90B1 PE=2 SV=1		The red font indicates peptides that are significantly upregulated,
ELKPTPEG_119	B5B0D4	0	>tr|B5B0D4|B5B0D4_BOVIN Major allergen beta-lactoglobulin OS=Bos taurus OX=9913 PE=1 SV=1		The blue font represents peptides that are significantly downregulated.
SNVQSPDATEED_214	A0A0M3T9B6	OPN	>tr|A0A0M3T9B6|A0A0M3T9B6_BOVIN Osteopontin OS=Bos taurus OX=9913 GN=OPN PE=2 SV=1
SDKPDMAEIEK_227	C1K3N7	TMSB4X	>tr|C1K3N7|C1K3N7_BOVIN Thymosin beta OS=Bos taurus OX=9913 GN=TMSB4X PE=2 SV=1
YVEELKPTPEG_400	B5B0D4	0	>tr|B5B0D4|B5B0D4_BOVIN Major allergen beta-lactoglobulin OS=Bos taurus OX=9913 PE=1 SV=1
VIESPPEINT_658	P02668	CSN3	>sp|P02668|CASK_BOVIN Kappa-casein OS=Bos taurus OX=9913 GN=CSN3 PE=1 SV=1
LEKFDKA_789	B5B0D4	0	>tr|B5B0D4|B5B0D4_BOVIN Major allergen beta-lactoglobulin OS=Bos taurus OX=9913 PE=1 SV=1
KGLDIQK_795	B5B0D4	0	>tr|B5B0D4|B5B0D4_BOVIN Major allergen beta-lactoglobulin OS=Bos taurus OX=9913 PE=1 SV=1
STEDQAMEDIKQMEAE_890	B5B3R8	CSN1S1	>tr|B5B3R8|B5B3R8_BOVIN Alpha-S1-casein OS=Bos taurus OX=9913 GN=CSN1S1 PE=2 SV=1
QKEPMIGVNQ_893	B5B3R8	CSN1S1	>tr|B5B3R8|B5B3R8_BOVIN Alpha-S1-casein OS=Bos taurus OX=9913 GN=CSN1S1 PE=2 SV=1
DIPNPIGSENS_927	B5B3R8	CSN1S1	>tr|B5B3R8|B5B3R8_BOVIN Alpha-S1-casein OS=Bos taurus OX=9913 GN=CSN1S1 PE=2 SV=1
ESTEDQAMEDIKQMEAE_952	B5B3R8	CSN1S1	>tr|B5B3R8|B5B3R8_BOVIN Alpha-S1-casein OS=Bos taurus OX=9913 GN=CSN1S1 PE=2 SV=1
TKLTEEEKN_1118	P02663	CSN1S2	>sp|P02663|CASA2_BOVIN Alpha-S2-casein OS=Bos taurus OX=9913 GN=CSN1S2 PE=1 SV=2
LNREQLSTSEENS_1131	P02663	CSN1S2	>sp|P02663|CASA2_BOVIN Alpha-S2-casein OS=Bos taurus OX=9913 GN=CSN1S2 PE=1 SV=2
ESPPEINTVQ_1265	P02668	CSN3	>sp|P02668|CASK_BOVIN Kappa-casein OS=Bos taurus OX=9913 GN=CSN3 PE=1 SV=1
ASGEPTSTPTTEAVESTV_1267	P02668	CSN3	>sp|P02668|CASK_BOVIN Kappa-casein OS=Bos taurus OX=9913 GN=CSN3 PE=1 SV=1
KNQDKTEIPT_1273	P02668	CSN3	>sp|P02668|CASK_BOVIN Kappa-casein OS=Bos taurus OX=9913 GN=CSN3 PE=1 SV=1
ISNEDLSKEPS_1449	A0A6F8Z1X1	GlyCam1	>tr|A0A6F8Z1X1|A0A6F8Z1X1_BOVIN Glycosylation-dependent cell adhesion molecule 1 OS=Bos taurus OX=9913 GN=GlyCam1 PE=2 SV=1
DETHLEAQPT_1450	A0A6F8Z1X1	GlyCam1	>tr|A0A6F8Z1X1|A0A6F8Z1X1_BOVIN Glycosylation-dependent cell adhesion molecule 1 OS=Bos taurus OX=9913 GN=GlyCam1 PE=2 SV=1
SEETTEHTPSDASTTEGK_1451	A0A6F8Z1X1	GlyCam1	>tr|A0A6F8Z1X1|A0A6F8Z1X1_BOVIN Glycosylation-dependent cell adhesion molecule 1 OS=Bos taurus OX=9913 GN=GlyCam1 PE=2 SV=1
EETTEHTPSDASTTEGK_1452	A0A6F8Z1X1	GlyCam1	>tr|A0A6F8Z1X1|A0A6F8Z1X1_BOVIN Glycosylation-dependent cell adhesion molecule 1 OS=Bos taurus OX=9913 GN=GlyCam1 PE=2 SV=1
ILNKPEDETH_1480	A0A6F8Z1X1	GlyCam1	>tr|A0A6F8Z1X1|A0A6F8Z1X1_BOVIN Glycosylation-dependent cell adhesion molecule 1 OS=Bos taurus OX=9913 GN=GlyCam1 PE=2 SV=1
EHTPSDASTTEGKLME_1495	A0A6F8Z1X1	GlyCam1	>tr|A0A6F8Z1X1|A0A6F8Z1X1_BOVIN Glycosylation-dependent cell adhesion molecule 1 OS=Bos taurus OX=9913 GN=GlyCam1 PE=2 SV=1
VSREGQEQEGEEMAE_1584	F1MZQ4	BTN1A1	>tr|F1MZQ4|F1MZQ4_BOVIN Butyrophilin subfamily 1 member A1 OS=Bos taurus OX=9913 GN=BTN1A1 PE=3 SV=3
QSKPVTTPEEIAQ_1605	F1MUZ9	HSPD1	>tr|F1MUZ9|F1MUZ9_BOVIN 60 kDa heat shock protein, mitochondrial OS=Bos taurus OX=9913 GN=HSPD1 PE=1 SV=1
EQQQTEDELQDK_1636	P02666	CSN2	>sp|P02666|CASB_BOVIN Beta-casein OS=Bos taurus OX=9913 GN=CSN2 PE=1 SV=2
SLPQNIPPLTQTPV_1638	P02666	CSN2	>sp|P02666|CASB_BOVIN Beta-casein OS=Bos taurus OX=9913 GN=CSN2 PE=1 SV=2
LPQNIPPLTQTPV_1641	P02666	CSN2	>sp|P02666|CASB_BOVIN Beta-casein OS=Bos taurus OX=9913 GN=CSN2 PE=1 SV=2
KEMPFPK_1670	P02666	CSN2	>sp|P02666|CASB_BOVIN Beta-casein OS=Bos taurus OX=9913 GN=CSN2 PE=1 SV=2
LPVKPTSSGSSEE_1828	A0A0M3T9B6	OPN	>tr|A0A0M3T9B6|A0A0M3T9B6_BOVIN Osteopontin OS=Bos taurus OX=9913 GN=OPN PE=2 SV=1
KVGENADSQIK_2187	Q0IIJ2	H1-0	>sp|Q0IIJ2|H10_BOVIN Histone H1.0 OS=Bos taurus OX=9913 GN=H1-0 PE=2 SV=3
SAAQAAAQTNSNAAGK_2249	A1L5B7	SERBP1	>tr|A1L5B7|A1L5B7_BOVIN SERPINE1 mRNA binding protein 1 OS=Bos taurus OX=9913 GN=SERBP1 PE=1 SV=1
NIPPLTQTPVVVPPFLQPEV_140	P02666	CSN2	>sp|P02666|CASB_BOVIN Beta-casein OS=Bos taurus OX=9913 GN=CSN2 PE=1 SV=2
IDEPLEGSEDR_185	Q3T0D0	HNRNPK	>sp|Q3T0D0|HNRPK_BOVIN Heterogeneous nuclear ribonucleoprotein K OS=Bos taurus OX=9913 GN=HNRNPK PE=2 SV=1
DATAEEEEDFGEEAEEEA_294	Q2KJD0	TUBB5	>sp|Q2KJD0|TBB5_BOVIN Tubulin beta-5 chain OS=Bos taurus OX=9913 GN=TUBB5 PE=1 SV=1
EYDESGPSIVH_306	P60712	ACTB	>sp|P60712|ACTB_BOVIN Actin, cytoplasmic 1 OS=Bos taurus OX=9913 GN=ACTB PE=1 SV=1
ISKQEYDESGPS_308	P60712	ACTB	>sp|P60712|ACTB_BOVIN Actin, cytoplasmic 1 OS=Bos taurus OX=9913 GN=ACTB PE=1 SV=1
LQDEIIDK_532	Q1RMH8	SNX3	>sp|Q1RMH8|SNX3_BOVIN Sorting nexin-3 OS=Bos taurus OX=9913 GN=SNX3 PE=2 SV=3
VIGHVDSGK_729	P68103	EEF1A1	>sp|P68103|EF1A1_BOVIN Elongation factor 1-alpha 1 OS=Bos taurus OX=9913 GN=EEF1A1 PE=1 SV=1
RTPEVDDEALE_816	B5B0D4	0	>tr|B5B0D4|B5B0D4_BOVIN Major allergen beta-lactoglobulin OS=Bos taurus OX=9913 PE=1 SV=1
EEIVPDSQEAIAH_1966	A0A3Q1LRN1	CMYA5	>tr|A0A3Q1LRN1|A0A3Q1LRN1_BOVIN Cardiomyopathy associated 5 OS=Bos taurus OX=9913 GN=CMYA5 PE=4 SV=1
KVDRNENYEK_2186	Q56JX9	FABP2	>sp|Q56JX9|FABPI_BOVIN Fatty acid-binding protein, intestinal OS=Bos taurus OX=9913 GN=FABP2 PE=2 SV=3
AQKDEEKMEIQ_2367	A0A3Q1LPQ6	TPM1	>tr|A0A3Q1LPQ6|A0A3Q1LPQ6_BOVIN Tropomyosin alpha-1 chain OS=Bos taurus OX=9913 GN=TPM1 PE=1 SV=1
PEVIESPPEINT_2403	P02668	CSN3	>sp|P02668|CASK_BOVIN Kappa-casein OS=Bos taurus OX=9913 GN=CSN3 PE=1 SV=1
AKEAAEQDVEK_2422	A0A3Q1M4M0	0	>tr|A0A3Q1M4M0|A0A3Q1M4M0_BOVIN 60S ribosomal protein L13 OS=Bos taurus OX=9913 PE=3 SV=1
RAPSIHGGSGG_2456	P08728	KRT19	>sp|P08728|K1C19_BOVIN Keratin, type I cytoskeletal 19 OS=Bos taurus OX=9913 GN=KRT19 PE=2 SV=1
GIQPDGQMPSDKTIGGGDDS_2458	F2Z4C1	TUBA1A	>tr|F2Z4C1|F2Z4C1_BOVIN Tubulin alpha chain OS=Bos taurus OX=9913 GN=TUBA1A PE=3 SV=1
ILNHPGQIS_2463	P68103	EEF1A1	>sp|P68103|EF1A1_BOVIN Elongation factor 1-alpha 1 OS=Bos taurus OX=9913 GN=EEF1A1 PE=1 SV=1
RGELEDTLDSTNAQ_2471	F1MM57	MYH14	>tr|F1MM57|F1MM57_BOVIN Myosin heavy chain 14 OS=Bos taurus OX=9913 GN=MYH14 PE=1 SV=3
VGGELQEK_2489	A0A3Q1LMV9	EPPK1	>tr|A0A3Q1LMV9|A0A3Q1LMV9_BOVIN Epiplakin 1 OS=Bos taurus OX=9913 GN=EPPK1 PE=1 SV=1
FNVINGGSHAGNK_2499	F1MB08	ENO1	>tr|F1MB08|F1MB08_BOVIN Alpha-enolase OS=Bos taurus OX=9913 GN=ENO1 PE=3 SV=2
EPVLGPVR_2508	P02666	CSN2	>sp|P02666|CASB_BOVIN Beta-casein OS=Bos taurus OX=9913 GN=CSN2 PE=1 SV=2
SLTLTDVEN_2514	P02666	CSN2	>sp|P02666|CASB_BOVIN Beta-casein OS=Bos taurus OX=9913 GN=CSN2 PE=1 SV=2
QSWMHQPH_2519	P02666	CSN2	>sp|P02666|CASB_BOVIN Beta-casein OS=Bos taurus OX=9913 GN=CSN2 PE=1 SV=2
SEETTEHTPSDASTT_2547	A0A6F8Z1X1	GlyCam1	>tr|A0A6F8Z1X1|A0A6F8Z1X1_BOVIN Glycosylation-dependent cell adhesion molecule 1 OS=Bos taurus OX=9913 GN=GlyCam1 PE=2 SV=1
GSEETTEHTPSDASTT_2557	A0A6F8Z1X1	GlyCam1	>tr|A0A6F8Z1X1|A0A6F8Z1X1_BOVIN Glycosylation-dependent cell adhesion molecule 1 OS=Bos taurus OX=9913 GN=GlyCam1 PE=2 SV=1
HIESEEMH_2566	A0A0M3T9B6	OPN	>tr|A0A0M3T9B6|A0A0M3T9B6_BOVIN Osteopontin OS=Bos taurus OX=9913 GN=OPN PE=2 SV=1
EESGKPGAHVTV_2576	Q2HJ60	HNRNPA2B1	>sp|Q2HJ60|ROA2_BOVIN Heterogeneous nuclear ribonucleoproteins A2/B1 OS=Bos taurus OX=9913 GN=HNRNPA2B1 PE=2 SV=1
KNTMEHV_2591	P02663	CSN1S2	>sp|P02663|CASA2_BOVIN Alpha-S2-casein OS=Bos taurus OX=9913 GN=CSN1S2 PE=1 SV=2
EEYEGPNKKPR_2623	E1BQ37	SFPQ	>tr|E1BQ37|E1BQ37_BOVIN Splicing factor proline and glutamine rich OS=Bos taurus OX=9913 GN=SFPQ PE=1 SV=1
KLGIHEDSTN_2629	G5E507	HSP90AB1	>tr|G5E507|G5E507_BOVIN Heat shock protein HSP 90-beta OS=Bos taurus OX=9913 GN=HSP90AB1 PE=1 SV=2
FHVEEEGK_2648	Q3T0P6	PGK1	>sp|Q3T0P6|PGK1_BOVIN Phosphoglycerate kinase 1 OS=Bos taurus OX=9913 GN=PGK1 PE=2 SV=3
FKDPNAPK_2651	P10103	HMGB1	>sp|P10103|HMGB1_BOVIN High mobility group protein B1 OS=Bos taurus OX=9913 GN=HMGB1 PE=1 SV=3
KAERPDVDEK_2668	E1BDX8	DYNC1H1	>tr|E1BDX8|E1BDX8_BOVIN Dynein cytoplasmic 1 heavy chain 1 OS=Bos taurus OX=9913 GN=DYNC1H1 PE=1 SV=2
HLNLSGNK_2680	A0A3Q1LKS3	ANP32A	>tr|A0A3Q1LKS3|A0A3Q1LKS3_BOVIN Acidic leucine-rich nuclear phosphoprotein 32 family member OS=Bos taurus OX=9913 GN=ANP32A PE=3 SV=1
VKADRDESSPY_2688	A0A3Q1MCJ7	RPS14	>tr|A0A3Q1MCJ7|A0A3Q1MCJ7_BOVIN Ribosomal protein S14 OS=Bos taurus OX=9913 GN=RPS14 PE=1 SV=1
IVDPVEPH_2707	E1BJG5	TRIM28	>tr|E1BJG5|E1BJG5_BOVIN Tripartite motif containing 28 OS=Bos taurus OX=9913 GN=TRIM28 PE=4 SV=3
LRQHVDPDETGGNDS_2735	P15467	RNASE4	>sp|P15467|RNAS4_BOVIN Ribonuclease 4 OS=Bos taurus OX=9913 GN=RNASE4 PE=1 SV=5
LTEQVNQDLPK_2736	F1MDS3	PCK2	>tr|F1MDS3|F1MDS3_BOVIN phosphoenolpyruvate carboxykinase (GTP) OS=Bos taurus OX=9913 GN=PCK2 PE=1 SV=1
SVTEQGAELSNEER_2739	P63103	YWHAZ	>sp|P63103|1433Z_BOVIN 14-3-3 protein zeta/delta OS=Bos taurus OX=9913 GN=YWHAZ PE=1 SV=1
NMVTEEDKRT_2748	Q3SZ54	EIF4A1	>sp|Q3SZ54|IF4A1_BOVIN Eukaryotic initiation factor 4A-I OS=Bos taurus OX=9913 GN=EIF4A1 PE=2 SV=1
YPFPGPIH_2755	A0A452DHW7	CSN2	>tr|A0A452DHW7|A0A452DHW7_BOVIN Beta-casein OS=Bos taurus OX=9913 GN=CSN2 PE=1 SV=1
PFPGPIHNSLPQ_2756	A0A452DHW7	CSN2	>tr|A0A452DHW7|A0A452DHW7_BOVIN Beta-casein OS=Bos taurus OX=9913 GN=CSN2 PE=1 SV=1
VEPIKKDPAPA_2788	A0A140T8C6	PSAP	>tr|A0A140T8C6|A0A140T8C6_BOVIN Prosaposin OS=Bos taurus OX=9913 GN=PSAP PE=4 SV=2
RVAPEEHPV_2387	P60712	ACTB	>sp|P60712|ACTB_BOVIN Actin, cytoplasmic 1 OS=Bos taurus OX=9913 GN=ACTB PE=1 SV=1
QAMEDIKQ_2442	B5B3R8	CSN1S1	>tr|B5B3R8|B5B3R8_BOVIN Alpha-S1-casein OS=Bos taurus OX=9913 GN=CSN1S1 PE=2 SV=1
PDGQMPSDK_2459	F2Z4C1	TUBA1A	>tr|F2Z4C1|F2Z4C1_BOVIN Tubulin alpha chain OS=Bos taurus OX=9913 GN=TUBA1A PE=3 SV=1
DAEVERDEERKQ_2472	F1MM57	MYH14	>tr|F1MM57|F1MM57_BOVIN Myosin heavy chain 14 OS=Bos taurus OX=9913 GN=MYH14 PE=1 SV=3
ARAEAAEKLQ_2473	F1MM57	MYH14	>tr|F1MM57|F1MM57_BOVIN Myosin heavy chain 14 OS=Bos taurus OX=9913 GN=MYH14 PE=1 SV=3
ILQEHEQIK_2495	E1B7R4	EIF3A	>tr|E1B7R4|E1B7R4_BOVIN Eukaryotic translation initiation factor 3 subunit A OS=Bos taurus OX=9913 GN=EIF3A PE=3 SV=3
YQEPVLGPV_2518	P02666	CSN2	>sp|P02666|CASB_BOVIN Beta-casein OS=Bos taurus OX=9913 GN=CSN2 PE=1 SV=2
VEPFTESQ_2520	P02666	CSN2	>sp|P02666|CASB_BOVIN Beta-casein OS=Bos taurus OX=9913 GN=CSN2 PE=1 SV=2
PNPIGSENSE_2581	A0A3Q1MJE5	CSN1S1	>tr|A0A3Q1MJE5|A0A3Q1MJE5_BOVIN Alpha-S1-casein OS=Bos taurus OX=9913 GN=CSN1S1 PE=1 SV=1
KNTMEHVS_2590	P02663	CSN1S2	>sp|P02663|CASA2_BOVIN Alpha-S2-casein OS=Bos taurus OX=9913 GN=CSN1S2 PE=1 SV=2
EYDEAGPSIVH_2647	G8JKX4	ACTA2	>tr|G8JKX4|G8JKX4_BOVIN Actin, aortic smooth muscle OS=Bos taurus OX=9913 GN=ACTA2 PE=3 SV=2
TGVIEHEHPVN_2652	A0A3Q1LSX5	DAB2	>tr|A0A3Q1LSX5|A0A3Q1LSX5_BOVIN DAB adaptor protein 2 OS=Bos taurus OX=9913 GN=DAB2 PE=4 SV=1
FNSEDMQEITQH_2656	A0A3Q1LW82	NDRG1	>tr|A0A3Q1LW82|A0A3Q1LW82_BOVIN Protein NDRG1 OS=Bos taurus OX=9913 GN=NDRG1 PE=3 SV=1
SANSPDGKKLPR_2662	Q3SYU2	EEF2	>sp|Q3SYU2|EF2_BOVIN Elongation factor 2 OS=Bos taurus OX=9913 GN=EEF2 PE=2 SV=3
IAAENEEDEHSVN_2682	A0A452DJ82	ARHGDIA	>tr|A0A452DJ82|A0A452DJ82_BOVIN Rho GDP-dissociation inhibitor 1 OS=Bos taurus OX=9913 GN=ARHGDIA PE=3 SV=1
RITEAEKNE_2694	A0A3Q1LVC7	EZR	>tr|A0A3Q1LVC7|A0A3Q1LVC7_BOVIN Ezrin OS=Bos taurus OX=9913 GN=EZR PE=1 SV=1
MENSAEPEQSLA_2732	A0A3Q1M701	PAEP	>tr|A0A3Q1M701|A0A3Q1M701_BOVIN Progestagen-associated endometrial protein OS=Bos taurus OX=9913 GN=PAEP PE=1 SV=1
PFPGPIHN_2754	A0A452DHW7	CSN2	>tr|A0A452DHW7|A0A452DHW7_BOVIN Beta-casein OS=Bos taurus OX=9913 GN=CSN2 PE=1 SV=1
SAPATGGVKKPH_2771	E1BGN3	HIST2H3D	>tr|E1BGN3|E1BGN3_BOVIN Histone H3 OS=Bos taurus OX=9913 GN=HIST2H3D PE=3 SV=1
AAAAAAAAAAGAAGGR_711	A2VE34	PABPN1	>tr|A2VE34|A2VE34_BOVIN PABPN1 protein OS=Bos taurus OX=9913 GN=PABPN1 PE=2 SV=1
EPTSTPTTEAVESTV_1328	P02668	CSN3	>sp|P02668|CASK_BOVIN Kappa-casein OS=Bos taurus OX=9913 GN=CSN3 PE=1 SV=1
HQPLPPTVMFPPQS_1697	P02666	CSN2	>sp|P02666|CASB_BOVIN Beta-casein OS=Bos taurus OX=9913 GN=CSN2 PE=1 SV=2
EMPFPKYPVE_1722	P02666	CSN2	>sp|P02666|CASB_BOVIN Beta-casein OS=Bos taurus OX=9913 GN=CSN2 PE=1 SV=2
EAESISSSEEIVPNSVEQ_988	B5B3R8	CSN1S1	>tr|B5B3R8|B5B3R8_BOVIN Alpha-S1-casein OS=Bos taurus OX=9913 GN=CSN1S1 PE=2 SV=1
SSSEEIVPNSVEQK_993	B5B3R8	CSN1S1	>tr|B5B3R8|B5B3R8_BOVIN Alpha-S1-casein OS=Bos taurus OX=9913 GN=CSN1S1 PE=2 SV=1
EAESISSSEEIVPN_999	B5B3R8	CSN1S1	>tr|B5B3R8|B5B3R8_BOVIN Alpha-S1-casein OS=Bos taurus OX=9913 GN=CSN1S1 PE=2 SV=1
GEPTSTPTTEAVESTV_1336	P02668	CSN3	>sp|P02668|CASK_BOVIN Kappa-casein OS=Bos taurus OX=9913 GN=CSN3 PE=1 SV=1
NPIGSENSEK_1812	A0A3Q1MJE5	CSN1S1	>tr|A0A3Q1MJE5|A0A3Q1MJE5_BOVIN Alpha-S1-casein OS=Bos taurus OX=9913 GN=CSN1S1 PE=1 SV=1
